# Supplementary material for: Mammalian Hbs1L deficiency causes congenital anomalies and developmental delay associated with Pelota depletion and 80S monosome accumulation
Source: PLoS Genet. 2019 Feb 1;15(2):e1007917. doi: 10.1371/journal.pgen.1007917 (PMC6373978; doi:10.1371/journal.pgen.1007917)
Supplement: S1 Table — (CSV) [file pgen.1007917.s005.csv]

Enriched in	NAME	GS<br> follow link to MSigDB	GS DETAILS	SIZE	ES	NES	NOM p-val	FDR q-val	FWER p-val	RANK AT MAX	LEADING EDGE
Patient	GO_MITOTIC_NUCLEAR_DIVISION	GO_MITOTIC_NUCLEAR_DIVISION	Details ...	323	0.28855988	5.9513435	0	0	0	2099	tags=44%, list=16%, signal=51%
Patient	GO_ORGANELLE_FISSION	GO_ORGANELLE_FISSION	Details ...	401	0.2562433	5.8853474	0	0	0	3257	tags=49%, list=25%, signal=63%
Patient	GO_CELL_DIVISION	GO_CELL_DIVISION	Details ...	408	0.2505985	5.827743	0	0	0	3805	tags=53%, list=29%, signal=72%
Patient	GO_CELL_CYCLE_PHASE_TRANSITION	GO_CELL_CYCLE_PHASE_TRANSITION	Details ...	238	0.32265663	5.7619295	0	0	0	3827	tags=61%, list=29%, signal=83%
Patient	GO_SISTER_CHROMATID_SEGREGATION	GO_SISTER_CHROMATID_SEGREGATION	Details ...	153	0.4021019	5.7598433	0	0	0	2099	tags=56%, list=16%, signal=65%
Patient	GO_CHROMOSOME_SEGREGATION	GO_CHROMOSOME_SEGREGATION	Details ...	220	0.32918498	5.668858	0	0	0	2099	tags=48%, list=16%, signal=56%
Patient	GO_NUCLEAR_CHROMOSOME_SEGREGATION	GO_NUCLEAR_CHROMOSOME_SEGREGATION	Details ...	180	0.35787547	5.5897455	0	0	0	2099	tags=51%, list=16%, signal=60%
Patient	GO_DNA_REPLICATION	GO_DNA_REPLICATION	Details ...	187	0.35574505	5.586098	0	0	0	3296	tags=60%, list=25%, signal=79%
Patient	GO_SISTER_CHROMATID_COHESION	GO_SISTER_CHROMATID_COHESION	Details ...	95	0.4493442	5.1390696	0	0	0	2043	tags=60%, list=15%, signal=70%
Patient	GO_DNA_DEPENDENT_DNA_REPLICATION	GO_DNA_DEPENDENT_DNA_REPLICATION	Details ...	87	0.45926058	5.0211806	0	0	0	1878	tags=60%, list=14%, signal=69%
Patient	GO_CELL_CYCLE_G1_S_PHASE_TRANSITION	GO_CELL_CYCLE_G1_S_PHASE_TRANSITION	Details ...	101	0.4008808	4.705758	0	0	0	1685	tags=52%, list=13%, signal=60%
Patient	GO_DNA_RECOMBINATION	GO_DNA_RECOMBINATION	Details ...	172	0.30223158	4.580989	0	0	0	3296	tags=55%, list=25%, signal=72%
Patient	GO_DNA_BIOSYNTHETIC_PROCESS	GO_DNA_BIOSYNTHETIC_PROCESS	Details ...	104	0.38047743	4.496296	0	0	0	3670	tags=65%, list=28%, signal=90%
Patient	GO_REGULATION_OF_CYTOSKELETON_ORGANIZATION	GO_REGULATION_OF_CYTOSKELETON_ORGANIZATION	Details ...	407	0.18961583	4.3817286	0	0	0	3008	tags=41%, list=23%, signal=51%
Patient	GO_MITOTIC_SISTER_CHROMATID_SEGREGATION	GO_MITOTIC_SISTER_CHROMATID_SEGREGATION	Details ...	82	0.4053931	4.3347564	0	0	0	2099	tags=56%, list=16%, signal=66%
Patient	GO_REGULATION_OF_MICROTUBULE_BASED_PROCESS	GO_REGULATION_OF_MICROTUBULE_BASED_PROCESS	Details ...	207	0.25674015	4.3091207	0	0	0	3059	tags=48%, list=23%, signal=62%
Patient	GO_REGULATION_OF_CELL_CYCLE_PROCESS	GO_REGULATION_OF_CELL_CYCLE_PROCESS	Details ...	466	0.17321537	4.2916894	0	0	0	3423	tags=42%, list=26%, signal=55%
Patient	GO_DNA_REPLICATION_INITIATION	GO_DNA_REPLICATION_INITIATION	Details ...	27	0.6835634	4.243721	0	0	0	1761	tags=81%, list=13%, signal=94%
Patient	GO_REGULATION_OF_MITOTIC_CELL_CYCLE	GO_REGULATION_OF_MITOTIC_CELL_CYCLE	Details ...	406	0.17973831	4.15548	0	0	0	3083	tags=41%, list=23%, signal=51%
Patient	GO_NEGATIVE_REGULATION_OF_PROTEIN_COMPLEX_DISASSEMBLY	GO_NEGATIVE_REGULATION_OF_PROTEIN_COMPLEX_DISASSEMBLY	Details ...	142	0.29777446	4.100133	0	0	0	2447	tags=48%, list=18%, signal=58%
Patient	GO_CELL_CYCLE_G2_M_PHASE_TRANSITION	GO_CELL_CYCLE_G2_M_PHASE_TRANSITION	Details ...	131	0.30426228	4.0760455	0	0	0	4008	tags=60%, list=30%, signal=86%
Patient	GO_DNA_REPAIR	GO_DNA_REPAIR	Details ...	404	0.1757933	4.034839	0	0	0	4870	tags=54%, list=37%, signal=82%
Patient	GO_CELL_CYCLE_CHECKPOINT	GO_CELL_CYCLE_CHECKPOINT	Details ...	169	0.26657492	4.033471	0	0	0	3813	tags=55%, list=29%, signal=76%
Patient	GO_DNA_STRAND_ELONGATION_INVOLVED_IN_DNA_REPLICATION	GO_DNA_STRAND_ELONGATION_INVOLVED_IN_DNA_REPLICATION	Details ...	25	0.6710793	3.9754999	0	0	0	1197	tags=76%, list=9%, signal=83%
Patient	GO_DNA_STRAND_ELONGATION	GO_DNA_STRAND_ELONGATION	Details ...	28	0.62542033	3.9569266	0	0	0	1197	tags=71%, list=9%, signal=78%
Patient	GO_MICROTUBULE_CYTOSKELETON_ORGANIZATION	GO_MICROTUBULE_CYTOSKELETON_ORGANIZATION	Details ...	284	0.20057747	3.9025834	0	0	0	3098	tags=43%, list=23%, signal=55%
Patient	GO_NEGATIVE_REGULATION_OF_CYTOSKELETON_ORGANIZATION	GO_NEGATIVE_REGULATION_OF_CYTOSKELETON_ORGANIZATION	Details ...	187	0.2409937	3.8158505	0	0	0	3094	tags=47%, list=23%, signal=60%
Patient	GO_REGULATION_OF_MICROTUBULE_POLYMERIZATION_OR_DEPOLYMERIZATION	GO_REGULATION_OF_MICROTUBULE_POLYMERIZATION_OR_DEPOLYMERIZATION	Details ...	153	0.26470363	3.8011606	0	0	0	2514	tags=45%, list=19%, signal=55%
Patient	GO_REGULATION_OF_PROTEIN_COMPLEX_DISASSEMBLY	GO_REGULATION_OF_PROTEIN_COMPLEX_DISASSEMBLY	Details ...	180	0.24146825	3.7582338	0	0	0	2296	tags=41%, list=17%, signal=49%
Patient	GO_DNA_CONFORMATION_CHANGE	GO_DNA_CONFORMATION_CHANGE	Details ...	186	0.2382708	3.7459116	0	0	0	2306	tags=41%, list=17%, signal=49%
Patient	GO_DNA_SYNTHESIS_INVOLVED_IN_DNA_REPAIR	GO_DNA_SYNTHESIS_INVOLVED_IN_DNA_REPAIR	Details ...	65	0.39126202	3.714525	0	0	0	4841	tags=75%, list=36%, signal=118%
Patient	GO_MITOTIC_SPINDLE_ORGANIZATION	GO_MITOTIC_SPINDLE_ORGANIZATION	Details ...	60	0.40396252	3.6694832	0	0	0	2406	tags=58%, list=18%, signal=71%
Patient	GO_MICROTUBULE_BASED_PROCESS	GO_MICROTUBULE_BASED_PROCESS	Details ...	424	0.15392105	3.628654	0	0	0	3753	tags=43%, list=28%, signal=58%
Patient	GO_MEIOTIC_CELL_CYCLE	GO_MEIOTIC_CELL_CYCLE	Details ...	115	0.28899357	3.620183	0	0	0	2893	tags=50%, list=22%, signal=64%
Patient	GO_REGULATION_OF_CELL_CYCLE_PHASE_TRANSITION	GO_REGULATION_OF_CELL_CYCLE_PHASE_TRANSITION	Details ...	282	0.18669794	3.6056476	0	0	0	3083	tags=41%, list=23%, signal=53%
Patient	GO_REGULATION_OF_CELL_DIVISION	GO_REGULATION_OF_CELL_DIVISION	Details ...	211	0.21631648	3.6053152	0	0	0	3215	tags=45%, list=24%, signal=59%
Patient	GO_MITOTIC_RECOMBINATION	GO_MITOTIC_RECOMBINATION	Details ...	41	0.46749222	3.5484617	0	0	0	2880	tags=68%, list=22%, signal=87%
Patient	GO_NEGATIVE_REGULATION_OF_ORGANELLE_ORGANIZATION	GO_NEGATIVE_REGULATION_OF_ORGANELLE_ORGANIZATION	Details ...	330	0.16757618	3.508786	0	0	0	2538	tags=35%, list=19%, signal=43%
Patient	GO_ANAPHASE_PROMOTING_COMPLEX_DEPENDENT_CATABOLIC_PROCESS	GO_ANAPHASE_PROMOTING_COMPLEX_DEPENDENT_CATABOLIC_PROCESS	Details ...	74	0.34296706	3.4390152	0	0	0	3367	tags=59%, list=25%, signal=79%
Patient	GO_CENTROMERE_COMPLEX_ASSEMBLY	GO_CENTROMERE_COMPLEX_ASSEMBLY	Details ...	31	0.52070254	3.4283614	0	0	0	2954	tags=74%, list=22%, signal=95%
Patient	GO_TELOMERE_MAINTENANCE_VIA_RECOMBINATION	GO_TELOMERE_MAINTENANCE_VIA_RECOMBINATION	Details ...	32	0.5061783	3.3722312	0	0	0	2839	tags=72%, list=21%, signal=91%
Patient	GO_RNA_SPLICING	GO_RNA_SPLICING	Details ...	322	0.16203554	3.3378458	0	0	0	9450	tags=87%, list=71%, signal=294%
Patient	GO_REGULATION_OF_CELLULAR_PROTEIN_CATABOLIC_PROCESS	GO_REGULATION_OF_CELLULAR_PROTEIN_CATABOLIC_PROCESS	Details ...	249	0.18082732	3.317053	0	0	0	3457	tags=44%, list=26%, signal=58%
Patient	GO_STRAND_DISPLACEMENT	GO_STRAND_DISPLACEMENT	Details ...	25	0.5528471	3.2954233	0	0	0	3296	tags=80%, list=25%, signal=106%
Patient	GO_MRNA_PROCESSING	GO_MRNA_PROCESSING	Details ...	371	0.14851998	3.2817376	0	0	0	9181	tags=84%, list=69%, signal=263%
Patient	GO_MEIOTIC_CELL_CYCLE_PROCESS	GO_MEIOTIC_CELL_CYCLE_PROCESS	Details ...	93	0.28968677	3.2808433	0	0	0	3034	tags=52%, list=23%, signal=66%
Patient	GO_REGULATION_OF_NUCLEAR_DIVISION	GO_REGULATION_OF_NUCLEAR_DIVISION	Details ...	135	0.24185869	3.2707083	0	0	0	2526	tags=43%, list=19%, signal=53%
Patient	GO_RECOMBINATIONAL_REPAIR	GO_RECOMBINATIONAL_REPAIR	Details ...	64	0.34729576	3.2684402	0	0	0	2880	tags=56%, list=22%, signal=71%
Patient	GO_RNA_SPLICING_VIA_TRANSESTERIFICATION_REACTIONS	GO_RNA_SPLICING_VIA_TRANSESTERIFICATION_REACTIONS	Details ...	247	0.17950565	3.2632997	0	0	0	9168	tags=87%, list=69%, signal=274%
Patient	GO_DOUBLE_STRAND_BREAK_REPAIR	GO_DOUBLE_STRAND_BREAK_REPAIR	Details ...	131	0.24199511	3.2562466	0	1.69E-06	1.00E-04	4827	tags=60%, list=36%, signal=94%
Patient	GO_DNA_PACKAGING	GO_DNA_PACKAGING		113	0.2621911	3.2471259	0	1.65E-06	1.00E-04	2306	tags=43%, list=17%, signal=52%
Patient	GO_REGULATION_OF_CHROMOSOME_SEGREGATION	GO_REGULATION_OF_CHROMOSOME_SEGREGATION		74	0.31858546	3.2404177	0	1.62E-06	1.00E-04	2612	tags=51%, list=20%, signal=64%
Patient	GO_REGULATION_OF_DNA_METABOLIC_PROCESS	GO_REGULATION_OF_DNA_METABOLIC_PROCESS		282	0.16351493	3.1737776	0	6.44E-06	4.00E-04	3196	tags=40%, list=24%, signal=52%
Patient	GO_MITOTIC_CELL_CYCLE_CHECKPOINT	GO_MITOTIC_CELL_CYCLE_CHECKPOINT		124	0.2437837	3.1538286	0	1.27E-05	8.00E-04	1933	tags=39%, list=15%, signal=45%
Patient	GO_NEGATIVE_REGULATION_OF_MITOTIC_CELL_CYCLE	GO_NEGATIVE_REGULATION_OF_MITOTIC_CELL_CYCLE		173	0.20264499	3.0941596	0	2.96E-05	0.0019	1335	tags=30%, list=10%, signal=33%
Patient	GO_ATP_DEPENDENT_CHROMATIN_REMODELING	GO_ATP_DEPENDENT_CHROMATIN_REMODELING		52	0.35586807	3.0286818	0	5.35E-05	0.0034	2954	tags=58%, list=22%, signal=74%
Patient	GO_POSITIVE_REGULATION_OF_CELL_CYCLE_PROCESS	GO_POSITIVE_REGULATION_OF_CELL_CYCLE_PROCESS		196	0.18381846	3.002686	0	6.61E-05	0.0043	3083	tags=41%, list=23%, signal=53%
Patient	GO_HISTONE_EXCHANGE	GO_HISTONE_EXCHANGE		32	0.44320667	2.9657323	0	8.87E-05	0.0059	2013	tags=59%, list=15%, signal=70%
Patient	GO_POSITIVE_REGULATION_OF_CELLULAR_PROTEIN_CATABOLIC_PROCESS	GO_POSITIVE_REGULATION_OF_CELLULAR_PROTEIN_CATABOLIC_PROCESS		178	0.19169366	2.9553037	0	9.73E-05	0.0066	3457	tags=45%, list=26%, signal=60%
Patient	GO_POSITIVE_REGULATION_OF_MITOTIC_CELL_CYCLE	GO_POSITIVE_REGULATION_OF_MITOTIC_CELL_CYCLE		100	0.25238773	2.95067	0	9.99E-05	0.0069	2915	tags=47%, list=22%, signal=60%
Patient	GO_PROTEIN_LOCALIZATION_TO_CHROMOSOME_CENTROMERIC_REGION	GO_PROTEIN_LOCALIZATION_TO_CHROMOSOME_CENTROMERIC_REGION		10	0.7616845	2.9389005	0	1.08E-04	0.0075	1844	tags=90%, list=14%, signal=104%
Patient	GO_KINETOCHORE_ORGANIZATION	GO_KINETOCHORE_ORGANIZATION		10	0.7616845	2.9366782	0	1.09E-04	0.0077	1844	tags=90%, list=14%, signal=104%
Patient	GO_REGULATION_OF_CELLULAR_AMINO_ACID_METABOLIC_PROCESS	GO_REGULATION_OF_CELLULAR_AMINO_ACID_METABOLIC_PROCESS		56	0.33223358	2.9359999	0	1.07E-04	0.0077	5330	tags=73%, list=40%, signal=122%
Patient	GO_CELLULAR_PROTEIN_COMPLEX_DISASSEMBLY	GO_CELLULAR_PROTEIN_COMPLEX_DISASSEMBLY		116	0.2303494	2.8992069	0	1.43E-04	0.0105	8532	tags=87%, list=64%, signal=241%
Patient	GO_REGULATION_OF_CELLULAR_RESPONSE_TO_HEAT	GO_REGULATION_OF_CELLULAR_RESPONSE_TO_HEAT		70	0.29380527	2.893055	0	1.53E-04	0.0114	5795	tags=73%, list=44%, signal=129%
Patient	GO_REGULATION_OF_TRANSCRIPTION_INVOLVED_IN_G1_S_TRANSITION_OF_MITOTIC_CELL_CYCLE	GO_REGULATION_OF_TRANSCRIPTION_INVOLVED_IN_G1_S_TRANSITION_OF_MITOTIC_CELL_CYCLE		23	0.49663776	2.8627589	0	1.96E-04	0.0147	1499	tags=61%, list=11%, signal=68%
Patient	GO_REGULATION_OF_PROTEASOMAL_PROTEIN_CATABOLIC_PROCESS	GO_REGULATION_OF_PROTEASOMAL_PROTEIN_CATABOLIC_PROCESS		165	0.19053836	2.843236	0	2.34E-04	0.0178	3457	tags=45%, list=26%, signal=60%
Patient	GO_DNA_INTEGRITY_CHECKPOINT	GO_DNA_INTEGRITY_CHECKPOINT		128	0.21495895	2.8364549	0	2.45E-04	0.0189	3813	tags=50%, list=29%, signal=69%
Patient	GO_PROTEIN_LOCALIZATION_TO_CHROMOSOME	GO_PROTEIN_LOCALIZATION_TO_CHROMOSOME		33	0.4154335	2.83317	0	2.48E-04	0.0195	2545	tags=61%, list=19%, signal=75%
Patient	GO_CARBOHYDRATE_DERIVATIVE_BIOSYNTHETIC_PROCESS	GO_CARBOHYDRATE_DERIVATIVE_BIOSYNTHETIC_PROCESS		438	0.11602777	2.805229	0	3.11E-04	0.0248	6303	tags=59%, list=47%, signal=108%
Patient	GO_NEGATIVE_REGULATION_OF_CELL_CYCLE	GO_NEGATIVE_REGULATION_OF_CELL_CYCLE		368	0.12672436	2.798047	0	3.22E-04	0.0261	3813	tags=41%, list=29%, signal=56%
Patient	GO_REGULATION_OF_LIGASE_ACTIVITY	GO_REGULATION_OF_LIGASE_ACTIVITY		122	0.21565557	2.7901456	0	3.54E-04	0.029	3367	tags=47%, list=25%, signal=62%
Patient	GO_REGULATION_OF_SIGNAL_TRANSDUCTION_BY_P53_CLASS_MEDIATOR	GO_REGULATION_OF_SIGNAL_TRANSDUCTION_BY_P53_CLASS_MEDIATOR		149	0.19662361	2.7898436	0	3.51E-04	0.0292	3568	tags=46%, list=27%, signal=63%
Patient	GO_TELOMERE_ORGANIZATION	GO_TELOMERE_ORGANIZATION		76	0.27202415	2.7758522	0	3.93E-04	0.0331	4796	tags=63%, list=36%, signal=98%
Patient	GO_DNA_REPLICATION_INDEPENDENT_NUCLEOSOME_ORGANIZATION	GO_DNA_REPLICATION_INDEPENDENT_NUCLEOSOME_ORGANIZATION		36	0.38971922	2.7665327	0	4.24E-04	0.0361	2954	tags=61%, list=22%, signal=78%
Patient	GO_ESTABLISHMENT_OR_MAINTENANCE_OF_CELL_POLARITY	GO_ESTABLISHMENT_OR_MAINTENANCE_OF_CELL_POLARITY		115	0.22008866	2.7618883	2.01E-04	4.34E-04	0.0375	4609	tags=57%, list=35%, signal=86%
Patient	GO_MICROTUBULE_ORGANIZING_CENTER_ORGANIZATION	GO_MICROTUBULE_ORGANIZING_CENTER_ORGANIZATION		77	0.2662667	2.7382548	3.97E-04	5.03E-04	0.0439	1658	tags=39%, list=12%, signal=44%
Patient	GO_POSITIVE_REGULATION_OF_LIGASE_ACTIVITY	GO_POSITIVE_REGULATION_OF_LIGASE_ACTIVITY		102	0.22860943	2.7287114	0	5.52E-04	0.0487	3367	tags=48%, list=25%, signal=64%
Patient	GO_CHROMOSOME_CONDENSATION	GO_CHROMOSOME_CONDENSATION		22	0.48383626	2.7136204	0	6.15E-04	0.0551	1432	tags=59%, list=11%, signal=66%
Patient	GO_PROTEASOMAL_PROTEIN_CATABOLIC_PROCESS	GO_PROTEASOMAL_PROTEIN_CATABOLIC_PROCESS		250	0.14688785	2.697651	0	6.97E-04	0.0628	6108	tags=60%, list=46%, signal=110%
Patient	GO_CENTROSOME_CYCLE	GO_CENTROSOME_CYCLE		44	0.3422892	2.697499	2.01E-04	6.91E-04	0.0631	5732	tags=77%, list=43%, signal=135%
Patient	GO_REGULATION_OF_DNA_DEPENDENT_DNA_REPLICATION	GO_REGULATION_OF_DNA_DEPENDENT_DNA_REPLICATION		37	0.37423262	2.6943645	0	7.00E-04	0.0647	1145	tags=46%, list=9%, signal=50%
Patient	GO_POSITIVE_REGULATION_OF_MITOCHONDRIAL_OUTER_MEMBRANE_PERMEABILIZATION_INVOLVED_IN_APOPTOTIC_SIGNALING_PATHWAY	GO_POSITIVE_REGULATION_OF_MITOCHONDRIAL_OUTER_MEMBRANE_PERMEABILIZATION_INVOLVED_IN_APOPTOTIC_SIGNALING_PATHWAY		31	0.40653726	2.6864066	0	7.41E-04	0.069	3610	tags=68%, list=27%, signal=93%
Patient	GO_NEGATIVE_REGULATION_OF_CELL_CYCLE_PROCESS	GO_NEGATIVE_REGULATION_OF_CELL_CYCLE_PROCESS		180	0.1719475	2.682247	0	7.56E-04	0.071	3945	tags=47%, list=30%, signal=65%
Patient	GO_REGULATION_OF_SISTER_CHROMATID_SEGREGATION	GO_REGULATION_OF_SISTER_CHROMATID_SEGREGATION		59	0.2961379	2.681694	0	7.47E-04	0.071	2612	tags=49%, list=20%, signal=61%
Patient	GO_NUCLEAR_TRANSPORT	GO_NUCLEAR_TRANSPORT		310	0.13343361	2.6781368	0	7.61E-04	0.073	8038	tags=74%, list=61%, signal=182%
Patient	GO_REGULATION_OF_CYTOKINESIS	GO_REGULATION_OF_CYTOKINESIS		48	0.32740256	2.6746776	0	7.80E-04	0.0756	5075	tags=71%, list=38%, signal=114%
Patient	GO_SPINDLE_ASSEMBLY	GO_SPINDLE_ASSEMBLY		62	0.28789017	2.6698062	0	8.07E-04	0.0788	2406	tags=47%, list=18%, signal=57%
Patient	GO_FC_EPSILON_RECEPTOR_SIGNALING_PATHWAY	GO_FC_EPSILON_RECEPTOR_SIGNALING_PATHWAY		112	0.21471956	2.6476324	2.02E-04	9.30E-04	0.0917	5236	tags=61%, list=39%, signal=99%
Patient	GO_REGULATION_OF_DNA_RECOMBINATION	GO_REGULATION_OF_DNA_RECOMBINATION		43	0.3418364	2.6472938	0	9.22E-04	0.0919	3196	tags=58%, list=24%, signal=76%
Patient	GO_REGULATION_OF_DOUBLE_STRAND_BREAK_REPAIR_VIA_HOMOLOGOUS_RECOMBINATION	GO_REGULATION_OF_DOUBLE_STRAND_BREAK_REPAIR_VIA_HOMOLOGOUS_RECOMBINATION		15	0.5665989	2.646695	0	9.16E-04	0.0923	3108	tags=80%, list=23%, signal=104%
Patient	GO_GLYCOSYL_COMPOUND_BIOSYNTHETIC_PROCESS	GO_GLYCOSYL_COMPOUND_BIOSYNTHETIC_PROCESS		82	0.246705	2.612378	0	0.001193888	0.1202	6300	tags=72%, list=47%, signal=136%
Patient	GO_NUCLEOTIDE_EXCISION_REPAIR_DNA_GAP_FILLING	GO_NUCLEOTIDE_EXCISION_REPAIR_DNA_GAP_FILLING		24	0.44566366	2.6122124	0	0.001185632	0.1207	4606	tags=79%, list=35%, signal=121%
Patient	GO_REGULATION_OF_RNA_STABILITY	GO_REGULATION_OF_RNA_STABILITY		127	0.19821249	2.6081533	0	0.001210273	0.1243	5236	tags=59%, list=39%, signal=97%
Patient	GO_POSITIVE_REGULATION_OF_PROTEIN_COMPLEX_ASSEMBLY	GO_POSITIVE_REGULATION_OF_PROTEIN_COMPLEX_ASSEMBLY		149	0.18396875	2.6076567	2.00E-04	0.001202955	0.1247	5339	tags=58%, list=40%, signal=97%
Patient	GO_POSITIVE_REGULATION_OF_CELL_CYCLE	GO_POSITIVE_REGULATION_OF_CELL_CYCLE		265	0.13828787	2.5933673	0	0.001337193	0.139	3813	tags=42%, list=29%, signal=58%
Patient	GO_NUCLEAR_EXPORT	GO_NUCLEAR_EXPORT		132	0.19296065	2.59086	0	0.001340169	0.1408	8028	tags=80%, list=60%, signal=199%
Patient	GO_CELL_CYCLE_DNA_REPLICATION	GO_CELL_CYCLE_DNA_REPLICATION		10	0.6704234	2.582288	1.98E-04	0.001409302	0.1483	1727	tags=80%, list=13%, signal=92%
Patient	GO_REGULATION_OF_ESTABLISHMENT_OF_PROTEIN_LOCALIZATION_TO_CHROMOSOME	GO_REGULATION_OF_ESTABLISHMENT_OF_PROTEIN_LOCALIZATION_TO_CHROMOSOME		10	0.6718849	2.5715942	2.00E-04	0.001526966	0.1609	3036	tags=90%, list=23%, signal=117%
Patient	GO_LAGGING_STRAND_ELONGATION	GO_LAGGING_STRAND_ELONGATION		11	0.63761705	2.5707767	0	0.001522838	0.162	1197	tags=73%, list=9%, signal=80%
Patient	GO_NUCLEIC_ACID_PHOSPHODIESTER_BOND_HYDROLYSIS	GO_NUCLEIC_ACID_PHOSPHODIESTER_BOND_HYDROLYSIS		211	0.15284134	2.563374	2.02E-04	0.0016098	0.1716	5241	tags=55%, list=39%, signal=89%
Patient	GO_REGULATION_OF_PROTEIN_UBIQUITINATION_INVOLVED_IN_UBIQUITIN_DEPENDENT_PROTEIN_CATABOLIC_PROCESS	GO_REGULATION_OF_PROTEIN_UBIQUITINATION_INVOLVED_IN_UBIQUITIN_DEPENDENT_PROTEIN_CATABOLIC_PROCESS		97	0.22231203	2.5603907	0	0.00164044	0.1764	3367	tags=47%, list=25%, signal=63%
Patient	GO_NEGATIVE_REGULATION_OF_CELL_CYCLE_PHASE_TRANSITION	GO_NEGATIVE_REGULATION_OF_CELL_CYCLE_PHASE_TRANSITION		127	0.19506755	2.5562563	0	0.001671074	0.1805	3813	tags=48%, list=29%, signal=67%
Patient	GO_MITOTIC_SPINDLE_ASSEMBLY	GO_MITOTIC_SPINDLE_ASSEMBLY		35	0.36261714	2.5549347	2.04E-04	0.001686344	0.184	2406	tags=54%, list=18%, signal=66%
Patient	GO_MITOCHONDRIAL_TRANSLATION	GO_MITOCHONDRIAL_TRANSLATION		104	0.21665403	2.5528476	0	0.001698839	0.1867	8767	tags=88%, list=66%, signal=255%
Patient	GO_TRANSLATIONAL_TERMINATION	GO_TRANSLATIONAL_TERMINATION		91	0.22733755	2.5496237	0	0.001723265	0.1911	8532	tags=87%, list=64%, signal=241%
Patient	GO_NEGATIVE_REGULATION_OF_CELL_DIVISION	GO_NEGATIVE_REGULATION_OF_CELL_DIVISION		49	0.30872995	2.54952	0	0.001708764	0.1913	1335	tags=41%, list=10%, signal=45%
Patient	GO_CYTOSKELETON_DEPENDENT_CYTOKINESIS	GO_CYTOSKELETON_DEPENDENT_CYTOKINESIS		37	0.35234088	2.5291553	1.96E-04	0.00199977	0.2222	1435	tags=46%, list=11%, signal=51%
Patient	GO_INTERSTRAND_CROSS_LINK_REPAIR	GO_INTERSTRAND_CROSS_LINK_REPAIR		35	0.35928103	2.5283391	2.04E-04	0.001997909	0.224	5107	tags=74%, list=38%, signal=120%
Patient	GO_NUCLEUS_ORGANIZATION	GO_NUCLEUS_ORGANIZATION		113	0.20371048	2.5255568	1.98E-04	0.002033526	0.2291	1548	tags=32%, list=12%, signal=36%
Patient	GO_REGULATION_OF_CELLULAR_PROTEIN_LOCALIZATION	GO_REGULATION_OF_CELLULAR_PROTEIN_LOCALIZATION		445	0.10329378	2.5122545	7.86E-04	0.00219753	0.2464	4673	tags=45%, list=35%, signal=67%
Patient	GO_CHROMOSOME_LOCALIZATION	GO_CHROMOSOME_LOCALIZATION		53	0.29214552	2.507744	2.01E-04	0.002251615	0.2531	5658	tags=72%, list=43%, signal=124%
Patient	GO_PROTEIN_DNA_COMPLEX_SUBUNIT_ORGANIZATION	GO_PROTEIN_DNA_COMPLEX_SUBUNIT_ORGANIZATION		153	0.17380065	2.5034869	1.99E-04	0.002303778	0.2609	6486	tags=66%, list=49%, signal=128%
Patient	GO_CYTOPLASMIC_MICROTUBULE_ORGANIZATION	GO_CYTOPLASMIC_MICROTUBULE_ORGANIZATION		37	0.34608757	2.4996047	3.94E-04	0.002359776	0.2682	3672	tags=62%, list=28%, signal=86%
Patient	GO_NUCLEOTIDE_EXCISION_REPAIR	GO_NUCLEOTIDE_EXCISION_REPAIR		109	0.20397261	2.4974189	1.99E-04	0.002376513	0.2718	7427	tags=76%, list=56%, signal=171%
Patient	GO_PROTEIN_DEPOLYMERIZATION	GO_PROTEIN_DEPOLYMERIZATION		20	0.46346503	2.4875715	1.97E-04	0.002537174	0.289	1822	tags=60%, list=14%, signal=69%
Patient	GO_REGULATION_OF_PROTEIN_CATABOLIC_PROCESS	GO_REGULATION_OF_PROTEIN_CATABOLIC_PROCESS		350	0.11682477	2.485191	0	0.002561711	0.2937	3460	tags=37%, list=26%, signal=49%
Patient	GO_RESPONSE_TO_X_RAY	GO_RESPONSE_TO_X_RAY		28	0.39544362	2.4825	3.99E-04	0.002582714	0.2978	4720	tags=75%, list=36%, signal=116%
Patient	GO_METAPHASE_PLATE_CONGRESSION	GO_METAPHASE_PLATE_CONGRESSION		40	0.3305648	2.4811935	3.93E-04	0.002586944	0.3	2263	tags=50%, list=17%, signal=60%
Patient	GO_NUCLEOSIDE_MONOPHOSPHATE_BIOSYNTHETIC_PROCESS	GO_NUCLEOSIDE_MONOPHOSPHATE_BIOSYNTHETIC_PROCESS		54	0.28609222	2.478632	2.01E-04	0.002619749	0.3051	6300	tags=76%, list=47%, signal=144%
Patient	GO_REGULATION_OF_PROTEASOMAL_UBIQUITIN_DEPENDENT_PROTEIN_CATABOLIC_PROCESS	GO_REGULATION_OF_PROTEASOMAL_UBIQUITIN_DEPENDENT_PROTEIN_CATABOLIC_PROCESS		136	0.18273413	2.4776883	9.98E-04	0.002610807	0.3067	3457	tags=44%, list=26%, signal=59%
Patient	GO_CYTOKINESIS	GO_CYTOKINESIS		80	0.23595501	2.4773045	0	0.002595758	0.3073	2031	tags=39%, list=15%, signal=45%
Patient	GO_DNA_GEOMETRIC_CHANGE	GO_DNA_GEOMETRIC_CHANGE		75	0.24447574	2.4764996	0	0.002586571	0.3087	4563	tags=59%, list=34%, signal=89%
Patient	GO_PROTEIN_SUMOYLATION	GO_PROTEIN_SUMOYLATION		110	0.2006652	2.459567	0	0.002933034	0.3445	6775	tags=71%, list=51%, signal=144%
Patient	GO_MULTI_ORGANISM_LOCALIZATION	GO_MULTI_ORGANISM_LOCALIZATION		61	0.26854473	2.4568427	0	0.002968373	0.3505	4070	tags=57%, list=31%, signal=82%
Patient	GO_CHROMATIN_ASSEMBLY_OR_DISASSEMBLY	GO_CHROMATIN_ASSEMBLY_OR_DISASSEMBLY		106	0.20370573	2.4549913	2.02E-04	0.002983685	0.3546	2954	tags=42%, list=22%, signal=54%
Patient	GO_POSITIVE_REGULATION_OF_TRANSFERASE_ACTIVITY	GO_POSITIVE_REGULATION_OF_TRANSFERASE_ACTIVITY		500	0.09670589	2.4536908	0	0.002999485	0.3585	3173	tags=33%, list=24%, signal=42%
Patient	GO_ORGANELLE_LOCALIZATION	GO_ORGANELLE_LOCALIZATION		337	0.116524816	2.4515378	0	0.003032422	0.3641	3733	tags=39%, list=28%, signal=53%
Patient	GO_REGULATION_OF_TELOMERASE_RNA_LOCALIZATION_TO_CAJAL_BODY	GO_REGULATION_OF_TELOMERASE_RNA_LOCALIZATION_TO_CAJAL_BODY		15	0.52424455	2.4500182	0	0.003046261	0.3675	3670	tags=80%, list=28%, signal=110%
Patient	GO_FC_RECEPTOR_SIGNALING_PATHWAY	GO_FC_RECEPTOR_SIGNALING_PATHWAY		156	0.16868821	2.4407628	4.00E-04	0.003244721	0.3871	5278	tags=56%, list=40%, signal=92%
Patient	GO__DE_NOVO_PROTEIN_FOLDING	GO__DE_NOVO_PROTEIN_FOLDING		17	0.49106362	2.4294748	8.04E-04	0.003515434	0.4143	2861	tags=71%, list=22%, signal=90%
Patient	GO_REGULATION_OF_DNA_REPLICATION	GO_REGULATION_OF_DNA_REPLICATION		138	0.17779586	2.4227834	5.92E-04	0.003673403	0.4316	2571	tags=37%, list=19%, signal=45%
Patient	GO_POSITIVE_REGULATION_OF_CELL_DIVISION	GO_POSITIVE_REGULATION_OF_CELL_DIVISION		90	0.2172048	2.4205973	8.20E-04	0.003709516	0.4371	1266	tags=31%, list=10%, signal=34%
Patient	GO_REGULATION_OF_CELL_CYCLE_G2_M_PHASE_TRANSITION	GO_REGULATION_OF_CELL_CYCLE_G2_M_PHASE_TRANSITION		51	0.28551617	2.4146752	2.01E-04	0.00384296	0.4518	2993	tags=51%, list=23%, signal=66%
Patient	GO_TRNA_PROCESSING	GO_TRNA_PROCESSING		101	0.20611976	2.411242	3.92E-04	0.003908441	0.4592	9382	tags=91%, list=71%, signal=308%
Patient	GO_REGULATION_OF_ATTACHMENT_OF_SPINDLE_MICROTUBULES_TO_KINETOCHORE	GO_REGULATION_OF_ATTACHMENT_OF_SPINDLE_MICROTUBULES_TO_KINETOCHORE		10	0.624273	2.4108725	0	0.00389423	0.4605	3668	tags=90%, list=28%, signal=124%
Patient	GO_POSITIVE_REGULATION_OF_DNA_METABOLIC_PROCESS	GO_POSITIVE_REGULATION_OF_DNA_METABOLIC_PROCESS		151	0.16964795	2.409024	0	0.003923629	0.4651	4457	tags=50%, list=34%, signal=75%
Patient	GO_PROTEIN_FOLDING	GO_PROTEIN_FOLDING		183	0.15331578	2.4079378	4.06E-04	0.00392495	0.4675	6919	tags=67%, list=52%, signal=138%
Patient	GO_RESPONSE_TO_IONIZING_RADIATION	GO_RESPONSE_TO_IONIZING_RADIATION		126	0.18488483	2.4067	2.01E-04	0.00393062	0.471	3154	tags=42%, list=24%, signal=55%
Patient	GO_POSITIVE_REGULATION_OF_CELLULAR_PROTEIN_LOCALIZATION	GO_POSITIVE_REGULATION_OF_CELLULAR_PROTEIN_LOCALIZATION		278	0.12559672	2.4002528	2.01E-04	0.004102972	0.4884	4673	tags=47%, list=35%, signal=72%
Patient	GO_POSITIVE_REGULATION_OF_ORGANELLE_ORGANIZATION	GO_POSITIVE_REGULATION_OF_ORGANELLE_ORGANIZATION		450	0.09891226	2.3911567	6.00E-04	0.004340152	0.5102	5283	tags=49%, list=40%, signal=79%
Patient	GO_NON_RECOMBINATIONAL_REPAIR	GO_NON_RECOMBINATIONAL_REPAIR		49	0.29068872	2.3897278	4.06E-04	0.004350612	0.5127	4827	tags=65%, list=36%, signal=102%
Patient	GO_NUCLEAR_ENVELOPE_ORGANIZATION	GO_NUCLEAR_ENVELOPE_ORGANIZATION		72	0.24072812	2.388819	3.96E-04	0.004347143	0.5143	4014	tags=54%, list=30%, signal=77%
Patient	GO_POSITIVE_REGULATION_OF_PROTEIN_MODIFICATION_BY_SMALL_PROTEIN_CONJUGATION_OR_REMOVAL	GO_POSITIVE_REGULATION_OF_PROTEIN_MODIFICATION_BY_SMALL_PROTEIN_CONJUGATION_OR_REMOVAL		178	0.15489605	2.3834531	1.98E-04	0.004476332	0.5269	5805	tags=59%, list=44%, signal=103%
Patient	GO_MITOCHONDRIAL_TRANSPORT	GO_MITOCHONDRIAL_TRANSPORT		133	0.17627065	2.3701415	0	0.004885761	0.5616	5871	tags=62%, list=44%, signal=109%
Patient	GO_NEGATIVE_REGULATION_OF_TRANSFERASE_ACTIVITY	GO_NEGATIVE_REGULATION_OF_TRANSFERASE_ACTIVITY		293	0.11976209	2.3637075	3.98E-04	0.005084007	0.5775	3385	tags=37%, list=25%, signal=49%
Patient	GO_ERROR_FREE_TRANSLESION_SYNTHESIS	GO_ERROR_FREE_TRANSLESION_SYNTHESIS		17	0.4773321	2.356246	0	0.005339338	0.5973	4606	tags=82%, list=35%, signal=126%
Patient	GO_DNA_REPLICATION_CHECKPOINT	GO_DNA_REPLICATION_CHECKPOINT		12	0.56525016	2.354802	6.03E-04	0.005367099	0.6016	3567	tags=83%, list=27%, signal=114%
Patient	GO_POSITIVE_REGULATION_OF_PROTEIN_LOCALIZATION_TO_CELL_PERIPHERY	GO_POSITIVE_REGULATION_OF_PROTEIN_LOCALIZATION_TO_CELL_PERIPHERY		24	0.4019231	2.3531837	6.03E-04	0.005387491	0.6051	5186	tags=79%, list=39%, signal=130%
Patient	GO_CENTROSOME_DUPLICATION	GO_CENTROSOME_DUPLICATION		31	0.35685405	2.3511457	8.02E-04	0.005430006	0.6108	5554	tags=77%, list=42%, signal=133%
Patient	GO_MACROMOLECULAR_COMPLEX_DISASSEMBLY	GO_MACROMOLECULAR_COMPLEX_DISASSEMBLY		168	0.15550254	2.3454876	4.03E-04	0.005611897	0.6248	8555	tags=80%, list=64%, signal=221%
Patient	GO_REGULATION_OF_MITOCHONDRIAL_OUTER_MEMBRANE_PERMEABILIZATION_INVOLVED_IN_APOPTOTIC_SIGNALING_PATHWAY	GO_REGULATION_OF_MITOCHONDRIAL_OUTER_MEMBRANE_PERMEABILIZATION_INVOLVED_IN_APOPTOTIC_SIGNALING_PATHWAY		37	0.32366535	2.3421776	9.88E-04	0.005718326	0.6343	3610	tags=59%, list=27%, signal=81%
Patient	GO_MITOTIC_CYTOKINESIS	GO_MITOTIC_CYTOKINESIS		30	0.3593783	2.336098	2.01E-04	0.00594124	0.6506	1435	tags=47%, list=11%, signal=52%
Patient	GO_POSTREPLICATION_REPAIR	GO_POSTREPLICATION_REPAIR		48	0.2826194	2.3294978	8.05E-04	0.006202038	0.6672	4284	tags=60%, list=32%, signal=89%
Patient	GO_REGULATION_OF_CELLULAR_AMINE_METABOLIC_PROCESS	GO_REGULATION_OF_CELLULAR_AMINE_METABOLIC_PROCESS		69	0.23760551	2.328655	8.03E-04	0.00620083	0.67	5330	tags=64%, list=40%, signal=106%
Patient	GO_REGULATION_OF_PROTEIN_LOCALIZATION_TO_CHROMOSOME_TELOMERIC_REGION	GO_REGULATION_OF_PROTEIN_LOCALIZATION_TO_CHROMOSOME_TELOMERIC_REGION		14	0.51750463	2.3281922	6.06E-04	0.006183085	0.6714	4518	tags=86%, list=34%, signal=130%
Patient	GO_SPINDLE_CHECKPOINT	GO_SPINDLE_CHECKPOINT		22	0.41306674	2.3280454	8.14E-04	0.006149796	0.6717	4182	tags=73%, list=31%, signal=106%
Patient	GO_ANTIGEN_PROCESSING_AND_PRESENTATION_OF_EXOGENOUS_PEPTIDE_ANTIGEN_VIA_MHC_CLASS_I	GO_ANTIGEN_PROCESSING_AND_PRESENTATION_OF_EXOGENOUS_PEPTIDE_ANTIGEN_VIA_MHC_CLASS_I		55	0.26578245	2.3214624	5.98E-04	0.006396141	0.6886	5661	tags=69%, list=43%, signal=120%
Patient	GO_CHROMATIN_REMODELING	GO_CHROMATIN_REMODELING		116	0.18433401	2.3160868	5.87E-04	0.006585015	0.7018	2954	tags=41%, list=22%, signal=52%
Patient	GO_NUCLEAR_PORE_COMPLEX_ASSEMBLY	GO_NUCLEAR_PORE_COMPLEX_ASSEMBLY		10	0.59551	2.3140473	1.99E-04	0.006641971	0.7069	1393	tags=70%, list=10%, signal=78%
Patient	GO_NUCLEOSIDE_PHOSPHATE_BIOSYNTHETIC_PROCESS	GO_NUCLEOSIDE_PHOSPHATE_BIOSYNTHETIC_PROCESS		128	0.17580143	2.3099315	5.97E-04	0.006794151	0.7161	6300	tags=65%, list=47%, signal=122%
Patient	GO_MITOCHONDRIAL_MEMBRANE_ORGANIZATION	GO_MITOCHONDRIAL_MEMBRANE_ORGANIZATION		83	0.21540809	2.307962	3.93E-04	0.006844331	0.7209	5798	tags=65%, list=44%, signal=115%
Patient	GO_NIK_NF_KAPPAB_SIGNALING	GO_NIK_NF_KAPPAB_SIGNALING		78	0.22245719	2.3078668	1.98E-04	0.006807075	0.721	5236	tags=62%, list=39%, signal=101%
Patient	GO_RNA_LOCALIZATION	GO_RNA_LOCALIZATION		162	0.15569276	2.3055084	0.00120603	0.006878784	0.7264	5910	tags=60%, list=44%, signal=107%
Patient	GO_REGULATION_OF_RNA_POLYMERASE_II_TRANSCRIPTIONAL_PREINITIATION_COMPLEX_ASSEMBLY	GO_REGULATION_OF_RNA_POLYMERASE_II_TRANSCRIPTIONAL_PREINITIATION_COMPLEX_ASSEMBLY		13	0.5230665	2.280809	2.01E-04	0.008138341	0.7861	2254	tags=69%, list=17%, signal=83%
Patient	GO_DENDRITIC_SPINE_DEVELOPMENT	GO_DENDRITIC_SPINE_DEVELOPMENT		16	0.472754	2.2799323	8.02E-04	0.008141462	0.7882	5350	tags=88%, list=40%, signal=146%
Patient	GO_POSITIVE_REGULATION_OF_CELLULAR_COMPONENT_BIOGENESIS	GO_POSITIVE_REGULATION_OF_CELLULAR_COMPONENT_BIOGENESIS		299	0.11431533	2.2794633	0.001190949	0.008119438	0.7895	2602	tags=31%, list=20%, signal=37%
Patient	GO_RIBONUCLEOPROTEIN_COMPLEX_LOCALIZATION	GO_RIBONUCLEOPROTEIN_COMPLEX_LOCALIZATION		105	0.19058244	2.2758017	8.01E-04	0.008280321	0.7984	7988	tags=79%, list=60%, signal=197%
Patient	GO_NUCLEOSIDE_MONOPHOSPHATE_METABOLIC_PROCESS	GO_NUCLEOSIDE_MONOPHOSPHATE_METABOLIC_PROCESS		189	0.14330441	2.2745106	0.001190949	0.008301363	0.8009	9087	tags=83%, list=68%, signal=258%
Patient	GO_NCRNA_METABOLIC_PROCESS	GO_NCRNA_METABOLIC_PROCESS		474	0.09081114	2.2636743	3.99E-04	0.008876646	0.825	11335	tags=94%, list=85%, signal=618%
Patient	GO_POSITIVE_REGULATION_OF_CELL_CYCLE_PHASE_TRANSITION	GO_POSITIVE_REGULATION_OF_CELL_CYCLE_PHASE_TRANSITION		58	0.25169858	2.2628016	5.99E-04	0.0088754	0.8268	3083	tags=48%, list=23%, signal=63%
Patient	GO_MEMBRANE_DISASSEMBLY	GO_MEMBRANE_DISASSEMBLY		42	0.29462534	2.2536688	6.12E-04	0.009426019	0.8458	4321	tags=62%, list=33%, signal=91%
Patient	GO_NCRNA_PROCESSING	GO_NCRNA_PROCESSING		349	0.10473441	2.2525241	8.02E-04	0.00944785	0.8479	11167	tags=94%, list=84%, signal=576%
Patient	GO_POSITIVE_REGULATION_OF_DNA_BIOSYNTHETIC_PROCESS	GO_POSITIVE_REGULATION_OF_DNA_BIOSYNTHETIC_PROCESS		53	0.26299444	2.246491	0	0.00978726	0.8604	3036	tags=49%, list=23%, signal=63%
Patient	GO_INNATE_IMMUNE_RESPONSE_ACTIVATING_CELL_SURFACE_RECEPTOR_SIGNALING_PATHWAY	GO_INNATE_IMMUNE_RESPONSE_ACTIVATING_CELL_SURFACE_RECEPTOR_SIGNALING_PATHWAY		91	0.20054677	2.2399232	0.001811594	0.010187645	0.8728	5236	tags=59%, list=39%, signal=97%
Patient	GO_T_CELL_RECEPTOR_SIGNALING_PATHWAY	GO_T_CELL_RECEPTOR_SIGNALING_PATHWAY		111	0.18155482	2.2330036	5.98E-04	0.010625988	0.8841	5865	tags=62%, list=44%, signal=110%
Patient	GO_SOMATIC_CELL_DNA_RECOMBINATION	GO_SOMATIC_CELL_DNA_RECOMBINATION		28	0.35392064	2.2304037	0.001429155	0.010758245	0.8881	4796	tags=71%, list=36%, signal=112%
Patient	GO_MEIOSIS_I	GO_MEIOSIS_I		52	0.26374874	2.2296267	0.001011532	0.01075192	0.8892	6983	tags=79%, list=53%, signal=166%
Patient	GO_TRNA_TRANSPORT	GO_TRNA_TRANSPORT		30	0.34143656	2.2295883	0.001170275	0.010694719	0.8892	5658	tags=77%, list=43%, signal=133%
Patient	GO_SOMATIC_RECOMBINATION_OF_IMMUNOGLOBULIN_GENE_SEGMENTS	GO_SOMATIC_RECOMBINATION_OF_IMMUNOGLOBULIN_GENE_SEGMENTS		18	0.43698177	2.2243392	0.001988862	0.011023973	0.8976	5272	tags=83%, list=40%, signal=138%
Patient	GO_TRNA_METABOLIC_PROCESS	GO_TRNA_METABOLIC_PROCESS		160	0.1499924	2.2152965	6.01E-04	0.011646908	0.9107	9654	tags=88%, list=73%, signal=316%
Patient	GO_CENTRIOLE_ASSEMBLY	GO_CENTRIOLE_ASSEMBLY		18	0.433665	2.2128763	0.002011263	0.011783869	0.9144	1626	tags=56%, list=12%, signal=63%
Patient	GO_MITOTIC_CHROMOSOME_CONDENSATION	GO_MITOTIC_CHROMOSOME_CONDENSATION		13	0.50800765	2.2098527	0.001405058	0.011976886	0.9188	1432	tags=62%, list=11%, signal=69%
Patient	GO_TRANSLATIONAL_ELONGATION	GO_TRANSLATIONAL_ELONGATION		108	0.18321194	2.2073216	3.99E-04	0.012130086	0.9235	8532	tags=82%, list=64%, signal=228%
Patient	GO_MEIOTIC_CHROMOSOME_SEGREGATION	GO_MEIOTIC_CHROMOSOME_SEGREGATION		33	0.32354337	2.2063677	0.001443597	0.012134977	0.925	6983	tags=85%, list=53%, signal=178%
Patient	GO_REGULATION_OF_PROTEIN_INSERTION_INTO_MITOCHONDRIAL_MEMBRANE_INVOLVED_IN_APOPTOTIC_SIGNALING_PATHWAY	GO_REGULATION_OF_PROTEIN_INSERTION_INTO_MITOCHONDRIAL_MEMBRANE_INVOLVED_IN_APOPTOTIC_SIGNALING_PATHWAY		25	0.37097517	2.200594	0.002590674	0.012564983	0.9333	3582	tags=64%, list=27%, signal=87%
Patient	GO_REGULATION_OF_CHROMOSOME_ORGANIZATION	GO_REGULATION_OF_CHROMOSOME_ORGANIZATION		239	0.12351099	2.2005672	0.001606748	0.012499176	0.9333	2612	tags=32%, list=20%, signal=39%
Patient	GO_NEGATIVE_REGULATION_OF_CHROMOSOME_SEGREGATION	GO_NEGATIVE_REGULATION_OF_CHROMOSOME_SEGREGATION		23	0.3861208	2.1945317	0.001607071	0.012919416	0.9419	2387	tags=57%, list=18%, signal=69%
Patient	GO_PRODUCTION_OF_MOLECULAR_MEDIATOR_OF_IMMUNE_RESPONSE	GO_PRODUCTION_OF_MOLECULAR_MEDIATOR_OF_IMMUNE_RESPONSE		39	0.2962337	2.1905544	8.12E-04	0.013197377	0.947	5272	tags=69%, list=40%, signal=114%
Patient	GO_DNA_TEMPLATED_TRANSCRIPTION_TERMINATION	GO_DNA_TEMPLATED_TRANSCRIPTION_TERMINATION		96	0.19150935	2.1877642	0.002587065	0.013381526	0.9507	6191	tags=66%, list=47%, signal=122%
Patient	GO_REGULATION_OF_CELLULAR_COMPONENT_SIZE	GO_REGULATION_OF_CELLULAR_COMPONENT_SIZE		262	0.11710892	2.182721	0.001183432	0.013729895	0.955	2733	tags=32%, list=21%, signal=40%
Patient	GO_MISMATCH_REPAIR	GO_MISMATCH_REPAIR		25	0.36374086	2.1810956	0.001388889	0.013808131	0.9565	5272	tags=76%, list=40%, signal=126%
Patient	GO_TAXIS	GO_TAXIS		288	0.11089951	2.1671042	0.003352396	0.015064884	0.9684	1602	tags=23%, list=12%, signal=25%
Patient	GO_NEGATIVE_REGULATION_OF_NUCLEAR_DIVISION	GO_NEGATIVE_REGULATION_OF_NUCLEAR_DIVISION		37	0.3013125	2.166823	0.001393035	0.015016908	0.9686	2470	tags=49%, list=19%, signal=60%
Patient	GO_ANTIGEN_PROCESSING_AND_PRESENTATION_OF_PEPTIDE_ANTIGEN	GO_ANTIGEN_PROCESSING_AND_PRESENTATION_OF_PEPTIDE_ANTIGEN		141	0.15542775	2.151644	0.002190362	0.016492838	0.9775	6718	tags=66%, list=51%, signal=132%
Patient	GO_TRANSLESION_SYNTHESIS	GO_TRANSLESION_SYNTHESIS		36	0.30298916	2.151037	0.001816347	0.016468992	0.9777	4841	tags=67%, list=36%, signal=105%
Patient	GO_STRIATED_MUSCLE_CELL_DIFFERENTIATION	GO_STRIATED_MUSCLE_CELL_DIFFERENTIATION		114	0.17153019	2.1496108	0.001805054	0.016544603	0.9783	2401	tags=35%, list=18%, signal=42%
Patient	GO_TUMOR_NECROSIS_FACTOR_MEDIATED_SIGNALING_PATHWAY	GO_TUMOR_NECROSIS_FACTOR_MEDIATED_SIGNALING_PATHWAY		93	0.18930551	2.146739	0.002961501	0.016787222	0.9803	5358	tags=59%, list=40%, signal=98%
Patient	GO_POSITIVE_REGULATION_OF_PROTEIN_CATABOLIC_PROCESS	GO_POSITIVE_REGULATION_OF_PROTEIN_CATABOLIC_PROCESS		238	0.1197579	2.1406224	0.002167061	0.01741427	0.9825	3460	tags=38%, list=26%, signal=50%
Patient	GO_NUCLEAR_PORE_ORGANIZATION	GO_NUCLEAR_PORE_ORGANIZATION		14	0.46698248	2.1318886	0.002181241	0.018340943	0.9868	1393	tags=57%, list=10%, signal=64%
Patient	GO_REGULATION_OF_CENTROSOME_CYCLE	GO_REGULATION_OF_CENTROSOME_CYCLE		35	0.30404666	2.1252317	0.002646041	0.019059556	0.989	3182	tags=54%, list=24%, signal=71%
Patient	GO_REGULATION_OF_PROTEIN_TYROSINE_KINASE_ACTIVITY	GO_REGULATION_OF_PROTEIN_TYROSINE_KINASE_ACTIVITY		50	0.25310865	2.1229236	0.001407318	0.019250453	0.99	2760	tags=46%, list=21%, signal=58%
Patient	GO_POSITIVE_REGULATION_OF_TELOMERE_MAINTENANCE_VIA_TELOMERE_LENGTHENING	GO_POSITIVE_REGULATION_OF_TELOMERE_MAINTENANCE_VIA_TELOMERE_LENGTHENING		31	0.32051414	2.120023	0.002421796	0.019519517	0.9907	3036	tags=55%, list=23%, signal=71%
Patient	GO_MITOTIC_DNA_INTEGRITY_CHECKPOINT	GO_MITOTIC_DNA_INTEGRITY_CHECKPOINT		89	0.19215314	2.1125872	0.002788289	0.020375684	0.9922	1195	tags=28%, list=9%, signal=31%
Patient	GO_ATTACHMENT_OF_SPINDLE_MICROTUBULES_TO_KINETOCHORE	GO_ATTACHMENT_OF_SPINDLE_MICROTUBULES_TO_KINETOCHORE		10	0.5449601	2.1105475	0.002197363	0.020557718	0.9927	2064	tags=70%, list=16%, signal=83%
Patient	GO_NEGATIVE_REGULATION_OF_MITOTIC_NUCLEAR_DIVISION	GO_NEGATIVE_REGULATION_OF_MITOTIC_NUCLEAR_DIVISION		30	0.3221971	2.108824	0.001964637	0.020689705	0.993	3699	tags=60%, list=28%, signal=83%
Patient	GO_CELLULAR_COMPONENT_DISASSEMBLY	GO_CELLULAR_COMPONENT_DISASSEMBLY		430	0.08891921	2.1066186	0.003958045	0.02090677	0.9932	6085	tags=54%, list=46%, signal=97%
Patient	GO_REGULATION_OF_PLASMA_MEMBRANE_ORGANIZATION	GO_REGULATION_OF_PLASMA_MEMBRANE_ORGANIZATION		58	0.23607105	2.1030874	0.002243524	0.021292947	0.9945	5351	tags=64%, list=40%, signal=106%
Patient	GO_PROTEIN_POLYUBIQUITINATION	GO_PROTEIN_POLYUBIQUITINATION		233	0.11999341	2.0976489	0.001988072	0.021962062	0.9952	7441	tags=68%, list=56%, signal=151%
Patient	GO_PURINE_NUCLEOSIDE_BIOSYNTHETIC_PROCESS	GO_PURINE_NUCLEOSIDE_BIOSYNTHETIC_PROCESS		58	0.23358639	2.096695	0.004059265	0.02199248	0.9954	6300	tags=71%, list=47%, signal=134%
Patient	GO_NEGATIVE_REGULATION_OF_PROTEIN_MODIFICATION_BY_SMALL_PROTEIN_CONJUGATION_OR_REMOVAL	GO_NEGATIVE_REGULATION_OF_PROTEIN_MODIFICATION_BY_SMALL_PROTEIN_CONJUGATION_OR_REMOVAL		130	0.15738297	2.0954938	0.003787879	0.022056442	0.9954	5797	tags=59%, list=44%, signal=104%
Patient	GO_ACTIN_FILAMENT_BASED_PROCESS	GO_ACTIN_FILAMENT_BASED_PROCESS		344	0.09845082	2.092236	0.002941753	0.022386042	0.9956	3359	tags=35%, list=25%, signal=45%
Patient	GO_POSITIVE_REGULATION_OF_PROTEOLYSIS	GO_POSITIVE_REGULATION_OF_PROTEOLYSIS		314	0.10196976	2.0907779	0.003431571	0.022493685	0.9958	3457	tags=36%, list=26%, signal=47%
Patient	GO_MICROTUBULE_POLYMERIZATION_OR_DEPOLYMERIZATION	GO_MICROTUBULE_POLYMERIZATION_OR_DEPOLYMERIZATION		36	0.29181764	2.0830898	0.00464084	0.023489324	0.9963	2406	tags=47%, list=18%, signal=58%
Patient	GO_CENTROSOME_LOCALIZATION	GO_CENTROSOME_LOCALIZATION		16	0.43092403	2.0749655	0.004344392	0.024596725	0.9973	5905	tags=88%, list=44%, signal=157%
Patient	GO_ANTIGEN_RECEPTOR_MEDIATED_SIGNALING_PATHWAY	GO_ANTIGEN_RECEPTOR_MEDIATED_SIGNALING_PATHWAY		124	0.15923865	2.0737782	0.002793854	0.02466054	0.9974	3367	tags=41%, list=25%, signal=55%
Patient	GO_REGULATION_OF_ESTABLISHMENT_OF_PROTEIN_LOCALIZATION_TO_PLASMA_MEMBRANE	GO_REGULATION_OF_ESTABLISHMENT_OF_PROTEIN_LOCALIZATION_TO_PLASMA_MEMBRANE		37	0.28600258	2.0663862	0.002624672	0.02567093	0.9983	5186	tags=68%, list=39%, signal=111%
Patient	GO_VENTRICULAR_CARDIAC_MUSCLE_CELL_DIFFERENTIATION	GO_VENTRICULAR_CARDIAC_MUSCLE_CELL_DIFFERENTIATION		15	0.44080192	2.0615022	0.004409702	0.026349215	0.9987	3006	tags=67%, list=23%, signal=86%
Patient	GO_REGULATION_OF_RESPONSE_TO_DNA_DAMAGE_STIMULUS	GO_REGULATION_OF_RESPONSE_TO_DNA_DAMAGE_STIMULUS		129	0.15482838	2.059781	0.003001201	0.026508221	0.9989	3420	tags=41%, list=26%, signal=55%
Patient	GO_VIRAL_LATENCY	GO_VIRAL_LATENCY		11	0.5119484	2.0544097	0.003817561	0.027280921	0.9991	2865	tags=73%, list=22%, signal=93%
Patient	GO_POSITIVE_REGULATION_OF_PEPTIDYL_THREONINE_PHOSPHORYLATION	GO_POSITIVE_REGULATION_OF_PEPTIDYL_THREONINE_PHOSPHORYLATION		21	0.36985815	2.041908	0.003996004	0.029337933	0.9992	3317	tags=62%, list=25%, signal=82%
Patient	GO_ERROR_PRONE_TRANSLESION_SYNTHESIS	GO_ERROR_PRONE_TRANSLESION_SYNTHESIS		19	0.39059258	2.0416436	0.003783353	0.029253326	0.9992	4606	tags=74%, list=35%, signal=113%
Patient	GO_SPINDLE_LOCALIZATION	GO_SPINDLE_LOCALIZATION		35	0.29005533	2.0253088	0.004019293	0.032149546	0.9997	4506	tags=63%, list=34%, signal=95%
Patient	GO_POSITIVE_REGULATION_OF_MITOTIC_NUCLEAR_DIVISION	GO_POSITIVE_REGULATION_OF_MITOTIC_NUCLEAR_DIVISION		38	0.27737468	2.0219302	0.004189944	0.032678984	0.9997	1219	tags=37%, list=9%, signal=40%
Patient	GO_NUCLEOBASE_CONTAINING_COMPOUND_TRANSPORT	GO_NUCLEOBASE_CONTAINING_COMPOUND_TRANSPORT		170	0.13320385	2.0202491	0.003202562	0.032853983	0.9997	5910	tags=58%, list=44%, signal=103%
Patient	GO_REGULATION_OF_DENDRITIC_SPINE_MORPHOGENESIS	GO_REGULATION_OF_DENDRITIC_SPINE_MORPHOGENESIS		25	0.34148577	2.019596	0.004137116	0.032839585	0.9997	3973	tags=64%, list=30%, signal=91%
Patient	GO_REGULATION_OF_PROTEIN_COMPLEX_ASSEMBLY	GO_REGULATION_OF_PROTEIN_COMPLEX_ASSEMBLY		295	0.10290429	2.0176458	0.003781847	0.03307821	0.9997	2535	tags=29%, list=19%, signal=35%
Patient	GO_CELLULAR_RESPONSE_TO_IONIZING_RADIATION	GO_CELLULAR_RESPONSE_TO_IONIZING_RADIATION		50	0.242149	2.0093408	0.007529225	0.034651026	0.9998	2108	tags=40%, list=16%, signal=47%
Patient	GO_REGULATION_OF_CALCIUM_ION_TRANSPORT_INTO_CYTOSOL	GO_REGULATION_OF_CALCIUM_ION_TRANSPORT_INTO_CYTOSOL		57	0.22388814	2.0079496	0.004984051	0.034802824	0.9998	3097	tags=46%, list=23%, signal=59%
Patient	GO_IMMUNE_RESPONSE_REGULATING_CELL_SURFACE_RECEPTOR_SIGNALING_PATHWAY	GO_IMMUNE_RESPONSE_REGULATING_CELL_SURFACE_RECEPTOR_SIGNALING_PATHWAY		210	0.11876793	2.0050962	0.004475183	0.03526377	0.9998	5278	tags=51%, list=40%, signal=84%
Patient	GO_DNA_LIGATION	GO_DNA_LIGATION		15	0.4296481	2.0026972	0.005049485	0.035634566	0.9998	3154	tags=67%, list=24%, signal=87%
Patient	GO_ANTIGEN_PROCESSING_AND_PRESENTATION	GO_ANTIGEN_PROCESSING_AND_PRESENTATION		168	0.13278764	1.999628	0.00636436	0.036136836	0.9998	6718	tags=64%, list=51%, signal=127%
Patient	GO_REGULATION_OF_ATPASE_ACTIVITY	GO_REGULATION_OF_ATPASE_ACTIVITY		45	0.25204322	1.994748	0.005052547	0.037051514	0.9999	5223	tags=64%, list=39%, signal=106%
Patient	GO_PH_REDUCTION	GO_PH_REDUCTION		31	0.30275068	1.9943818	0.009242871	0.036973093	0.9999	5414	tags=71%, list=41%, signal=120%
Patient	GO_CELLULAR_PROTEIN_COMPLEX_ASSEMBLY	GO_CELLULAR_PROTEIN_COMPLEX_ASSEMBLY		275	0.10327955	1.9896945	0.006262231	0.037842747	0.9999	8075	tags=71%, list=61%, signal=177%
Patient	GO_ESTABLISHMENT_OR_MAINTENANCE_OF_BIPOLAR_CELL_POLARITY	GO_ESTABLISHMENT_OR_MAINTENANCE_OF_BIPOLAR_CELL_POLARITY		29	0.30881256	1.9873537	0.004417671	0.03820099	0.9999	4609	tags=66%, list=35%, signal=100%
Patient	GO_POSITIVE_REGULATION_OF_PROTEIN_TYROSINE_KINASE_ACTIVITY	GO_POSITIVE_REGULATION_OF_PROTEIN_TYROSINE_KINASE_ACTIVITY		29	0.31007427	1.9844806	0.004227053	0.03869006	0.9999	2760	tags=52%, list=21%, signal=65%
Patient	GO_TRANSCRIPTION_COUPLED_NUCLEOTIDE_EXCISION_REPAIR	GO_TRANSCRIPTION_COUPLED_NUCLEOTIDE_EXCISION_REPAIR		72	0.19853164	1.9842318	0.006468567	0.03858259	0.9999	7339	tags=75%, list=55%, signal=167%
Patient	GO__DE_NOVO_POSTTRANSLATIONAL_PROTEIN_FOLDING	GO__DE_NOVO_POSTTRANSLATIONAL_PROTEIN_FOLDING		12	0.4722725	1.9836576	0.006227401	0.038548686	0.9999	2587	tags=67%, list=19%, signal=83%
Patient	GO_PYRIMIDINE_NUCLEOSIDE_MONOPHOSPHATE_METABOLIC_PROCESS	GO_PYRIMIDINE_NUCLEOSIDE_MONOPHOSPHATE_METABOLIC_PROCESS		13	0.45250204	1.983395	0.003833737	0.038444925	0.9999	6256	tags=92%, list=47%, signal=174%
Patient	GO_RESPONSE_TO_GAMMA_RADIATION	GO_RESPONSE_TO_GAMMA_RADIATION		44	0.2526435	1.9824456	0.006500102	0.03850947	0.9999	3296	tags=50%, list=25%, signal=66%
Patient	GO_DNA_LIGATION_INVOLVED_IN_DNA_REPAIR	GO_DNA_LIGATION_INVOLVED_IN_DNA_REPAIR		11	0.4901749	1.9780229	0.005769996	0.039386176	0.9999	3154	tags=73%, list=24%, signal=95%
Patient	GO_RNA_SURVEILLANCE	GO_RNA_SURVEILLANCE		13	0.45251364	1.9780204	0.00660793	0.03922481	0.9999	5234	tags=85%, list=39%, signal=139%
Patient	GO_POSITIVE_REGULATION_OF_CHROMOSOME_SEGREGATION	GO_POSITIVE_REGULATION_OF_CHROMOSOME_SEGREGATION		23	0.34674415	1.9774315	0.007678319	0.039205793	0.9999	5797	tags=78%, list=44%, signal=139%
Patient	GO_POSITIVE_REGULATION_OF_PROTEASOMAL_PROTEIN_CATABOLIC_PROCESS	GO_POSITIVE_REGULATION_OF_PROTEASOMAL_PROTEIN_CATABOLIC_PROCESS		92	0.1756862	1.9689672	0.006227401	0.041025776	0.9999	3457	tags=43%, list=26%, signal=58%
Patient	GO_REGULATION_OF_PROTEIN_MODIFICATION_BY_SMALL_PROTEIN_CONJUGATION_OR_REMOVAL	GO_REGULATION_OF_PROTEIN_MODIFICATION_BY_SMALL_PROTEIN_CONJUGATION_OR_REMOVAL		256	0.10690557	1.9677	0.00682183	0.04115645	0.9999	8206	tags=72%, list=62%, signal=185%
Patient	GO_DNA_DEPENDENT_DNA_REPLICATION_MAINTENANCE_OF_FIDELITY	GO_DNA_DEPENDENT_DNA_REPLICATION_MAINTENANCE_OF_FIDELITY		18	0.38753203	1.9640424	0.005974906	0.041876376	1	1500	tags=50%, list=11%, signal=56%
Patient	GO_REGULATION_OF_ANATOMICAL_STRUCTURE_SIZE	GO_REGULATION_OF_ANATOMICAL_STRUCTURE_SIZE		337	0.092782736	1.9628531	0.005431503	0.042017005	1	2779	tags=30%, list=21%, signal=37%
Patient	GO_POSITIVE_REGULATION_OF_TRANSCRIPTION_INITIATION_FROM_RNA_POLYMERASE_II_PROMOTER	GO_POSITIVE_REGULATION_OF_TRANSCRIPTION_INITIATION_FROM_RNA_POLYMERASE_II_PROMOTER		13	0.44606808	1.9585625	0.005480008	0.042897247	1	2254	tags=62%, list=17%, signal=74%
Patient	GO_DNA_DOUBLE_STRAND_BREAK_PROCESSING	GO_DNA_DOUBLE_STRAND_BREAK_PROCESSING		17	0.39236674	1.949711	0.005615724	0.044983327	1	3389	tags=65%, list=26%, signal=87%
Patient	GO_DENDRITIC_SPINE_ORGANIZATION	GO_DENDRITIC_SPINE_ORGANIZATION		15	0.41567567	1.9468076	0.006952722	0.045566987	1	4225	tags=73%, list=32%, signal=107%
Patient	GO_PURINE_CONTAINING_COMPOUND_BIOSYNTHETIC_PROCESS	GO_PURINE_CONTAINING_COMPOUND_BIOSYNTHETIC_PROCESS		91	0.175222	1.9463501	0.0072	0.04551276	1	6300	tags=65%, list=47%, signal=122%
Patient	GO_POSITIVE_REGULATION_OF_CYTOKINESIS	GO_POSITIVE_REGULATION_OF_CYTOKINESIS		22	0.3457315	1.9448028	0.007545671	0.045764238	1	5075	tags=73%, list=38%, signal=117%
Patient	GO_PREASSEMBLY_OF_GPI_ANCHOR_IN_ER_MEMBRANE	GO_PREASSEMBLY_OF_GPI_ANCHOR_IN_ER_MEMBRANE		15	0.41674587	1.9426777	0.008027293	0.04616848	1	5982	tags=87%, list=45%, signal=157%
Patient	GO_RESPONSE_TO_RADIATION	GO_RESPONSE_TO_RADIATION		310	0.09506904	1.9374396	0.006735341	0.047389764	1	2108	tags=25%, list=16%, signal=29%
Patient	GO_RNA_MODIFICATION	GO_RNA_MODIFICATION		100	0.16490288	1.9330466	0.007192807	0.04843638	1	9382	tags=87%, list=71%, signal=294%
Patient	GO_PYRIMIDINE_NUCLEOTIDE_BIOSYNTHETIC_PROCESS	GO_PYRIMIDINE_NUCLEOTIDE_BIOSYNTHETIC_PROCESS		26	0.31871036	1.9312772	0.006841046	0.048754904	1	5992	tags=77%, list=45%, signal=140%
Patient	GO_POSITIVE_REGULATION_OF_NUCLEAR_DIVISION	GO_POSITIVE_REGULATION_OF_NUCLEAR_DIVISION		45	0.24231438	1.9281386	0.006776958	0.049474318	1	1219	tags=33%, list=9%, signal=37%
Patient	GO_CELLULAR_RESPONSE_TO_GAMMA_RADIATION	GO_CELLULAR_RESPONSE_TO_GAMMA_RADIATION		19	0.36807984	1.9267159	0.010153295	0.049703583	1	2108	tags=53%, list=16%, signal=62%
Patient	GO_CELL_CELL_RECOGNITION	GO_CELL_CELL_RECOGNITION		28	0.306007	1.9228786	0.006037432	0.05064572	1	3059	tags=54%, list=23%, signal=69%
Patient	GO_RNA_3_END_PROCESSING	GO_RNA_3_END_PROCESSING		90	0.17262393	1.9216903	0.008308004	0.050811235	1	8939	tags=84%, list=67%, signal=256%
Patient	GO_IMMUNOGLOBULIN_PRODUCTION_INVOLVED_IN_IMMUNOGLOBULIN_MEDIATED_IMMUNE_RESPONSE	GO_IMMUNOGLOBULIN_PRODUCTION_INVOLVED_IN_IMMUNOGLOBULIN_MEDIATED_IMMUNE_RESPONSE		14	0.4255033	1.9194455	0.010767697	0.051282585	1	4790	tags=79%, list=36%, signal=123%
Patient	GO_REGULATION_OF_CELL_CYCLE_CHECKPOINT	GO_REGULATION_OF_CELL_CYCLE_CHECKPOINT		25	0.32262462	1.9148768	0.006860371	0.05243264	1	2629	tags=52%, list=20%, signal=65%
Patient	GO_PEPTIDYL_SERINE_MODIFICATION	GO_PEPTIDYL_SERINE_MODIFICATION		127	0.14721721	1.9142684	0.0089982	0.052408624	1	2246	tags=31%, list=17%, signal=38%
Patient	GO_LEUKOCYTE_HOMEOSTASIS	GO_LEUKOCYTE_HOMEOSTASIS		42	0.24843033	1.9119822	0.009386858	0.052903797	1	5249	tags=64%, list=40%, signal=106%
Patient	GO_IMMUNOGLOBULIN_PRODUCTION	GO_IMMUNOGLOBULIN_PRODUCTION		29	0.2968769	1.9119309	0.007391131	0.05272044	1	3393	tags=55%, list=26%, signal=74%
Patient	GO_NUCLEOTIDE_EXCISION_REPAIR_DNA_INCISION	GO_NUCLEOTIDE_EXCISION_REPAIR_DNA_INCISION		39	0.25725818	1.9105095	0.008393286	0.05294367	1	5107	tags=64%, list=38%, signal=104%
Patient	GO_G2_DNA_DAMAGE_CHECKPOINT	GO_G2_DNA_DAMAGE_CHECKPOINT		29	0.29515734	1.9101135	0.01020204	0.05287302	1	4790	tags=66%, list=36%, signal=102%
Patient	GO_NEURAL_NUCLEUS_DEVELOPMENT	GO_NEURAL_NUCLEUS_DEVELOPMENT		47	0.23527378	1.9089133	0.009108911	0.053059917	1	3668	tags=51%, list=28%, signal=70%
Patient	GO_NEURON_PROJECTION_GUIDANCE	GO_NEURON_PROJECTION_GUIDANCE		150	0.13417695	1.908231	0.008803521	0.053070694	1	1602	tags=25%, list=12%, signal=28%
Patient	GO_PROTEIN_UBIQUITINATION_INVOLVED_IN_UBIQUITIN_DEPENDENT_PROTEIN_CATABOLIC_PROCESS	GO_PROTEIN_UBIQUITINATION_INVOLVED_IN_UBIQUITIN_DEPENDENT_PROTEIN_CATABOLIC_PROCESS		119	0.14937432	1.9069272	0.008211143	0.05326679	1	3614	tags=42%, list=27%, signal=57%
Patient	GO_REGULATION_OF_EXIT_FROM_MITOSIS	GO_REGULATION_OF_EXIT_FROM_MITOSIS		13	0.4383184	1.9049122	0.009849247	0.053690705	1	1335	tags=54%, list=10%, signal=60%
Patient	GO_MISFOLDED_OR_INCOMPLETELY_SYNTHESIZED_PROTEIN_CATABOLIC_PROCESS	GO_MISFOLDED_OR_INCOMPLETELY_SYNTHESIZED_PROTEIN_CATABOLIC_PROCESS		15	0.4068129	1.8994148	0.011587721	0.055170015	1	3457	tags=67%, list=26%, signal=90%
Patient	GO_REGULATION_OF_ACTIN_FILAMENT_BASED_PROCESS	GO_REGULATION_OF_ACTIN_FILAMENT_BASED_PROCESS		240	0.10604494	1.8977879	0.008814103	0.05549796	1	2767	tags=31%, list=21%, signal=39%
Patient	GO_HETEROPHILIC_CELL_CELL_ADHESION_VIA_PLASMA_MEMBRANE_CELL_ADHESION_MOLECULES	GO_HETEROPHILIC_CELL_CELL_ADHESION_VIA_PLASMA_MEMBRANE_CELL_ADHESION_MOLECULES		20	0.35352835	1.8943546	0.010387535	0.056396622	1	2616	tags=55%, list=20%, signal=68%
Patient	GO_CELLULAR_RESPONSE_TO_RADIATION	GO_CELLULAR_RESPONSE_TO_RADIATION		114	0.15202413	1.8933412	0.011334261	0.056513023	1	3124	tags=39%, list=24%, signal=50%
Patient	GO_PROTEIN_PALMITOYLATION	GO_PROTEIN_PALMITOYLATION		22	0.3359633	1.890053	0.010839021	0.0573722	1	7016	tags=86%, list=53%, signal=183%
Patient	GO_NUCLEOTIDE_TRANSMEMBRANE_TRANSPORT	GO_NUCLEOTIDE_TRANSMEMBRANE_TRANSPORT		12	0.45042196	1.8864404	0.010551463	0.058348987	1	3984	tags=75%, list=30%, signal=107%
Patient	GO_DEPHOSPHORYLATION	GO_DEPHOSPHORYLATION		217	0.1104834	1.8862214	0.009619239	0.05821026	1	9207	tags=80%, list=69%, signal=257%
Patient	GO_TERMINATION_OF_RNA_POLYMERASE_II_TRANSCRIPTION	GO_TERMINATION_OF_RNA_POLYMERASE_II_TRANSCRIPTION		60	0.20683612	1.8860961	0.009137862	0.058047466	1	7891	tags=80%, list=59%, signal=196%
Patient	GO_RESPONSE_TO_TOPOLOGICALLY_INCORRECT_PROTEIN	GO_RESPONSE_TO_TOPOLOGICALLY_INCORRECT_PROTEIN		145	0.13265061	1.8851146	0.009047044	0.058164418	1	4211	tags=45%, list=32%, signal=65%
Patient	GO_REGULATION_OF_DEPHOSPHORYLATION	GO_REGULATION_OF_DEPHOSPHORYLATION		122	0.14515328	1.8825274	0.009619239	0.058799632	1	6146	tags=61%, list=46%, signal=112%
Patient	GO_DNA_DAMAGE_RESPONSE_DETECTION_OF_DNA_DAMAGE	GO_DNA_DAMAGE_RESPONSE_DETECTION_OF_DNA_DAMAGE		35	0.2689303	1.8821344	0.010153295	0.058716875	1	1370	tags=37%, list=10%, signal=41%
Patient	GO_POSITIVE_REGULATION_OF_DNA_REPLICATION	GO_POSITIVE_REGULATION_OF_DNA_REPLICATION		72	0.18907055	1.8816305	0.007630601	0.05868787	1	3036	tags=42%, list=23%, signal=54%
Patient	GO_REGULATION_OF_MRNA_SPLICING_VIA_SPLICEOSOME	GO_REGULATION_OF_MRNA_SPLICING_VIA_SPLICEOSOME		49	0.22621682	1.8767651	0.011757673	0.060090557	1	7578	tags=80%, list=57%, signal=185%
Patient	GO_DNA_REPLICATION_DEPENDENT_NUCLEOSOME_ORGANIZATION	GO_DNA_REPLICATION_DEPENDENT_NUCLEOSOME_ORGANIZATION		11	0.46307954	1.8761885	0.011422846	0.060067527	1	2306	tags=64%, list=17%, signal=77%
Patient	GO_REGULATION_OF_PHOSPHATASE_ACTIVITY	GO_REGULATION_OF_PHOSPHATASE_ACTIVITY		98	0.16089882	1.8721881	0.011240548	0.061200026	1	6146	tags=62%, list=46%, signal=115%
Patient	GO_MUCOPOLYSACCHARIDE_METABOLIC_PROCESS	GO_MUCOPOLYSACCHARIDE_METABOLIC_PROCESS		83	0.17295694	1.8637114	0.011980831	0.06391102	1	1717	tags=30%, list=13%, signal=34%
Patient	GO_ORGANOPHOSPHATE_BIOSYNTHETIC_PROCESS	GO_ORGANOPHOSPHATE_BIOSYNTHETIC_PROCESS		335	0.08834499	1.8612242	0.012084592	0.064573094	1	6072	tags=54%, list=46%, signal=98%
Patient	GO_RRNA_CATABOLIC_PROCESS	GO_RRNA_CATABOLIC_PROCESS		15	0.3954481	1.8611417	0.010387535	0.064383574	1	5379	tags=80%, list=40%, signal=134%
Patient	GO_REGULATION_OF_PHOSPHOPROTEIN_PHOSPHATASE_ACTIVITY	GO_REGULATION_OF_PHOSPHOPROTEIN_PHOSPHATASE_ACTIVITY		50	0.22233337	1.8552654	0.012469831	0.0663058	1	4230	tags=54%, list=32%, signal=79%
Patient	GO_ACTIVATION_OF_ANAPHASE_PROMOTING_COMPLEX_ACTIVITY	GO_ACTIVATION_OF_ANAPHASE_PROMOTING_COMPLEX_ACTIVITY		13	0.42430288	1.8543067	0.012743927	0.06643775	1	1521	tags=54%, list=11%, signal=61%
Patient	GO_MITOCHONDRIAL_RNA_METABOLIC_PROCESS	GO_MITOCHONDRIAL_RNA_METABOLIC_PROCESS		23	0.323528	1.8535787	0.011291601	0.066475324	1	7260	tags=87%, list=55%, signal=191%
Patient	GO_PROTEASOME_ASSEMBLY	GO_PROTEASOME_ASSEMBLY		12	0.43949673	1.8533047	0.010081044	0.066353194	1	5236	tags=83%, list=39%, signal=137%
Patient	GO_SYNAPTONEMAL_COMPLEX_ORGANIZATION	GO_SYNAPTONEMAL_COMPLEX_ORGANIZATION		10	0.47830346	1.8526598	0.010485985	0.06635555	1	6934	tags=100%, list=52%, signal=209%
Patient	GO_BASE_EXCISION_REPAIR	GO_BASE_EXCISION_REPAIR		38	0.25252905	1.8519989	0.012937898	0.0663906	1	3296	tags=50%, list=25%, signal=66%
Patient	GO_DEOXYRIBONUCLEOTIDE_BIOSYNTHETIC_PROCESS	GO_DEOXYRIBONUCLEOTIDE_BIOSYNTHETIC_PROCESS		12	0.43761304	1.845474	0.015415415	0.06858188	1	5261	tags=83%, list=40%, signal=138%
Patient	GO_MATURATION_OF_5_8S_RRNA	GO_MATURATION_OF_5_8S_RRNA		27	0.29901186	1.8431796	0.011489699	0.06922123	1	5875	tags=74%, list=44%, signal=133%
Patient	GO_REGULATION_OF_PROTEIN_PHOSPHATASE_TYPE_2A_ACTIVITY	GO_REGULATION_OF_PROTEIN_PHOSPHATASE_TYPE_2A_ACTIVITY		22	0.32513264	1.8413869	0.0116	0.069694266	1	5952	tags=77%, list=45%, signal=140%
Patient	GO_POSTSYNAPTIC_MEMBRANE_ORGANIZATION	GO_POSTSYNAPTIC_MEMBRANE_ORGANIZATION		22	0.3275387	1.839768	0.01584078	0.070063844	1	2901	tags=55%, list=22%, signal=70%
Patient	GO_NEURON_PROJECTION_DEVELOPMENT	GO_NEURON_PROJECTION_DEVELOPMENT		406	0.08037842	1.8395568	0.012861736	0.06990746	1	2563	tags=27%, list=19%, signal=33%
Patient	GO_FEMALE_MEIOTIC_DIVISION	GO_FEMALE_MEIOTIC_DIVISION		19	0.35097903	1.8388397	0.011616263	0.069939904	1	3034	tags=58%, list=23%, signal=75%
Patient	GO_SPLICEOSOMAL_SNRNP_ASSEMBLY	GO_SPLICEOSOMAL_SNRNP_ASSEMBLY		37	0.25567037	1.8377264	0.013491415	0.07013585	1	8101	tags=86%, list=61%, signal=221%
Patient	GO_ER_ASSOCIATED_UBIQUITIN_DEPENDENT_PROTEIN_CATABOLIC_PROCESS	GO_ER_ASSOCIATED_UBIQUITIN_DEPENDENT_PROTEIN_CATABOLIC_PROCESS		57	0.206778	1.8358393	0.01635747	0.070633106	1	6353	tags=68%, list=48%, signal=131%
Patient	GO_NON_CANONICAL_WNT_SIGNALING_PATHWAY	GO_NON_CANONICAL_WNT_SIGNALING_PATHWAY		124	0.14170507	1.8353618	0.013764213	0.070589535	1	3812	tags=43%, list=29%, signal=59%
Patient	GO_CALCIUM_DEPENDENT_CELL_CELL_ADHESION_VIA_PLASMA_MEMBRANE_CELL_ADHESION_MOLECULES	GO_CALCIUM_DEPENDENT_CELL_CELL_ADHESION_VIA_PLASMA_MEMBRANE_CELL_ADHESION_MOLECULES		17	0.368597	1.8338873	0.01086082	0.07092524	1	6830	tags=88%, list=51%, signal=181%
Patient	GO_EPHRIN_RECEPTOR_SIGNALING_PATHWAY	GO_EPHRIN_RECEPTOR_SIGNALING_PATHWAY		73	0.18268089	1.832063	0.013293651	0.0714197	1	1589	tags=30%, list=12%, signal=34%
Patient	GO_NUCLEAR_IMPORT	GO_NUCLEAR_IMPORT		113	0.14732152	1.830837	0.015634518	0.07167393	1	6993	tags=67%, list=53%, signal=141%
Patient	GO_MODULATION_BY_VIRUS_OF_HOST_MORPHOLOGY_OR_PHYSIOLOGY	GO_MODULATION_BY_VIRUS_OF_HOST_MORPHOLOGY_OR_PHYSIOLOGY		31	0.27772653	1.8295745	0.016887818	0.07193989	1	1889	tags=42%, list=14%, signal=49%
Patient	GO_POSITIVE_REGULATION_OF_HOMEOSTATIC_PROCESS	GO_POSITIVE_REGULATION_OF_HOMEOSTATIC_PROCESS		146	0.12999308	1.827331	0.012303348	0.07256851	1	5934	tags=58%, list=45%, signal=103%
Patient	GO_PROTEIN_K63_LINKED_UBIQUITINATION	GO_PROTEIN_K63_LINKED_UBIQUITINATION		34	0.26398227	1.8265828	0.015082357	0.07263123	1	7441	tags=82%, list=56%, signal=187%
Patient	GO_RIBONUCLEOPROTEIN_COMPLEX_BIOGENESIS	GO_RIBONUCLEOPROTEIN_COMPLEX_BIOGENESIS		400	0.07956924	1.8246727	0.01380276	0.07315189	1	11494	tags=94%, list=87%, signal=678%
Patient	GO_ANTIGEN_PROCESSING_AND_PRESENTATION_OF_PEPTIDE_ANTIGEN_VIA_MHC_CLASS_I	GO_ANTIGEN_PROCESSING_AND_PRESENTATION_OF_PEPTIDE_ANTIGEN_VIA_MHC_CLASS_I		77	0.1764226	1.8221533	0.01562191	0.07390494	1	6640	tags=68%, list=50%, signal=134%
Patient	GO_CLEAVAGE_INVOLVED_IN_RRNA_PROCESSING	GO_CLEAVAGE_INVOLVED_IN_RRNA_PROCESSING		19	0.34763426	1.821362	0.015492958	0.0740078	1	5875	tags=79%, list=44%, signal=141%
Patient	GO_REGULATION_OF_TELOMERE_MAINTENANCE	GO_REGULATION_OF_TELOMERE_MAINTENANCE		61	0.19842225	1.8206658	0.014339773	0.074045494	1	5215	tags=59%, list=39%, signal=97%
Patient	GO_NUCLEOSIDE_TRIPHOSPHATE_BIOSYNTHETIC_PROCESS	GO_NUCLEOSIDE_TRIPHOSPHATE_BIOSYNTHETIC_PROCESS		34	0.26163375	1.8192905	0.016138794	0.07437273	1	6300	tags=74%, list=47%, signal=139%
Patient	GO_SIGNAL_TRANSDUCTION_BY_PROTEIN_PHOSPHORYLATION	GO_SIGNAL_TRANSDUCTION_BY_PROTEIN_PHOSPHORYLATION		317	0.08928659	1.8175453	0.01372315	0.07482729	1	3367	tags=34%, list=25%, signal=45%
Patient	GO_CELL_MORPHOGENESIS_INVOLVED_IN_DIFFERENTIATION	GO_CELL_MORPHOGENESIS_INVOLVED_IN_DIFFERENTIATION		381	0.08129099	1.8160661	0.01564694	0.07521008	1	1321	tags=18%, list=10%, signal=19%
Patient	GO_REGULATION_OF_SODIUM_ION_TRANSMEMBRANE_TRANSPORT	GO_REGULATION_OF_SODIUM_ION_TRANSMEMBRANE_TRANSPORT		34	0.26185128	1.8136493	0.01380943	0.07594687	1	5125	tags=65%, list=39%, signal=105%
Patient	GO_PROTEIN_EXPORT_FROM_NUCLEUS	GO_PROTEIN_EXPORT_FROM_NUCLEUS		29	0.2821811	1.8128558	0.015424679	0.07605144	1	4962	tags=66%, list=37%, signal=104%
Patient	GO_MATURATION_OF_5_8S_RRNA_FROM_TRICISTRONIC_RRNA_TRANSCRIPT_SSU_RRNA_5_8S_RRNA_LSU_RRNA_	GO_MATURATION_OF_5_8S_RRNA_FROM_TRICISTRONIC_RRNA_TRANSCRIPT_SSU_RRNA_5_8S_RRNA_LSU_RRNA_		19	0.34763426	1.811531	0.017525984	0.0763498	1	5875	tags=79%, list=44%, signal=141%
Patient	GO_POSITIVE_REGULATION_OF_CYTOSKELETON_ORGANIZATION	GO_POSITIVE_REGULATION_OF_CYTOSKELETON_ORGANIZATION		133	0.13531949	1.8107731	0.014228457	0.07642485	1	2714	tags=34%, list=20%, signal=42%
Patient	GO_RESPONSE_TO_MISFOLDED_PROTEIN	GO_RESPONSE_TO_MISFOLDED_PROTEIN		13	0.4173357	1.8102149	0.017676266	0.07642275	1	4679	tags=77%, list=35%, signal=119%
Patient	GO_RNA_PHOSPHODIESTER_BOND_HYDROLYSIS_ENDONUCLEOLYTIC	GO_RNA_PHOSPHODIESTER_BOND_HYDROLYSIS_ENDONUCLEOLYTIC		49	0.21886463	1.80947	0.014700118	0.07649158	1	6862	tags=73%, list=52%, signal=151%
Patient	GO_CERAMIDE_METABOLIC_PROCESS	GO_CERAMIDE_METABOLIC_PROCESS		57	0.20205083	1.8015293	0.017248377	0.07956334	1	8513	tags=84%, list=64%, signal=233%
Patient	GO_PEPTIDYL_ARGININE_MODIFICATION	GO_PEPTIDYL_ARGININE_MODIFICATION		12	0.42698917	1.7993078	0.01459704	0.08029501	1	5402	tags=83%, list=41%, signal=140%
Patient	GO_APOPTOTIC_NUCLEAR_CHANGES	GO_APOPTOTIC_NUCLEAR_CHANGES		20	0.33662546	1.7991849	0.01621074	0.080100246	1	5497	tags=75%, list=41%, signal=128%
Patient	GO_MAGNESIUM_ION_TRANSMEMBRANE_TRANSPORT	GO_MAGNESIUM_ION_TRANSMEMBRANE_TRANSPORT		15	0.38408327	1.7939421	0.020538384	0.082105525	1	7301	tags=93%, list=55%, signal=207%
Patient	GO_SOMATIC_DIVERSIFICATION_OF_IMMUNE_RECEPTORS	GO_SOMATIC_DIVERSIFICATION_OF_IMMUNE_RECEPTORS		34	0.26000002	1.7931703	0.017244877	0.08219893	1	3196	tags=50%, list=24%, signal=66%
Patient	GO_PROTEIN_K48_LINKED_UBIQUITINATION	GO_PROTEIN_K48_LINKED_UBIQUITINATION		46	0.22431801	1.79277	0.015253203	0.08213143	1	8292	tags=85%, list=62%, signal=225%
Patient	GO_BICELLULAR_TIGHT_JUNCTION_ASSEMBLY	GO_BICELLULAR_TIGHT_JUNCTION_ASSEMBLY		25	0.30092466	1.7916517	0.019130085	0.08237654	1	1854	tags=44%, list=14%, signal=51%
Patient	GO_REGULATION_OF_CELL_SIZE	GO_REGULATION_OF_CELL_SIZE		138	0.13043478	1.7915565	0.014245586	0.082170084	1	2231	tags=30%, list=17%, signal=35%
Patient	GO_REGULATION_OF_PROTEIN_POLYMERIZATION	GO_REGULATION_OF_PROTEIN_POLYMERIZATION		137	0.13130914	1.7867565	0.01822865	0.08401786	1	2733	tags=34%, list=21%, signal=42%
Patient	GO_WNT_SIGNALING_PATHWAY	GO_WNT_SIGNALING_PATHWAY		292	0.09075343	1.7847759	0.015790526	0.08463548	1	5007	tags=47%, list=38%, signal=73%
Patient	GO_EXECUTION_PHASE_OF_APOPTOSIS	GO_EXECUTION_PHASE_OF_APOPTOSIS		47	0.21892212	1.7834538	0.017722024	0.08496092	1	5015	tags=60%, list=38%, signal=95%
Patient	GO_INTERACTION_WITH_HOST	GO_INTERACTION_WITH_HOST		97	0.15541469	1.7821618	0.01728296	0.085304916	1	2058	tags=31%, list=15%, signal=36%
Patient	GO_NUCLEOBASE_BIOSYNTHETIC_PROCESS	GO_NUCLEOBASE_BIOSYNTHETIC_PROCESS		17	0.35789376	1.7811754	0.019364044	0.08551697	1	6972	tags=88%, list=52%, signal=185%
Patient	GO_REGULATION_OF_DENDRITIC_SPINE_DEVELOPMENT	GO_REGULATION_OF_DENDRITIC_SPINE_DEVELOPMENT		47	0.21897034	1.7806436	0.020218357	0.08551136	1	5297	tags=62%, list=40%, signal=102%
Patient	GO_ISOTYPE_SWITCHING	GO_ISOTYPE_SWITCHING		13	0.4089716	1.7805283	0.020241259	0.08530714	1	4790	tags=77%, list=36%, signal=120%
Patient	GO_C_TERMINAL_PROTEIN_AMINO_ACID_MODIFICATION	GO_C_TERMINAL_PROTEIN_AMINO_ACID_MODIFICATION		10	0.4624228	1.7800775	0.01924985	0.08525423	1	4488	tags=80%, list=34%, signal=121%
Patient	GO_POSITIVE_REGULATION_OF_INTRACELLULAR_TRANSPORT	GO_POSITIVE_REGULATION_OF_INTRACELLULAR_TRANSPORT		271	0.094372265	1.7761087	0.017622037	0.0868364	1	4261	tags=41%, list=32%, signal=60%
Patient	GO_REGULATION_OF_DNA_TEMPLATED_TRANSCRIPTION_INITIATION	GO_REGULATION_OF_DNA_TEMPLATED_TRANSCRIPTION_INITIATION		26	0.29235762	1.7760749	0.017896641	0.08659728	1	2254	tags=46%, list=17%, signal=55%
Patient	GO_CELLULAR_COMPONENT_DISASSEMBLY_INVOLVED_IN_EXECUTION_PHASE_OF_APOPTOSIS	GO_CELLULAR_COMPONENT_DISASSEMBLY_INVOLVED_IN_EXECUTION_PHASE_OF_APOPTOSIS		35	0.25163734	1.7730412	0.021477317	0.08772513	1	5015	tags=63%, list=38%, signal=101%
Patient	GO_TRNA_METHYLATION	GO_TRNA_METHYLATION		19	0.34173033	1.7716019	0.018785842	0.08813634	1	4555	tags=68%, list=34%, signal=104%
Patient	GO_MITOCHONDRIAL_GENOME_MAINTENANCE	GO_MITOCHONDRIAL_GENOME_MAINTENANCE		20	0.3304584	1.7714205	0.022410661	0.08796254	1	2922	tags=55%, list=22%, signal=70%
Patient	GO_IRE1_MEDIATED_UNFOLDED_PROTEIN_RESPONSE	GO_IRE1_MEDIATED_UNFOLDED_PROTEIN_RESPONSE		52	0.20822483	1.770497	0.020870961	0.08813804	1	5674	tags=63%, list=43%, signal=110%
Patient	GO_POSITIVE_REGULATION_OF_DNA_TEMPLATED_TRANSCRIPTION_INITIATION	GO_POSITIVE_REGULATION_OF_DNA_TEMPLATED_TRANSCRIPTION_INITIATION		20	0.3307449	1.7703779	0.019822007	0.08794347	1	2254	tags=50%, list=17%, signal=60%
Patient	GO_PEPTIDYL_LYSINE_MODIFICATION	GO_PEPTIDYL_LYSINE_MODIFICATION		263	0.0949072	1.7678869	0.01990842	0.08882644	1	8259	tags=71%, list=62%, signal=185%
Patient	GO_PROTEIN_LOCALIZATION_TO_VACUOLE	GO_PROTEIN_LOCALIZATION_TO_VACUOLE		42	0.22996095	1.765652	0.021617293	0.08961846	1	9289	tags=93%, list=70%, signal=308%
Patient	GO_PROTEIN_DEPHOSPHORYLATION	GO_PROTEIN_DEPHOSPHORYLATION		155	0.1223708	1.7632797	0.01724138	0.09048921	1	9191	tags=81%, list=69%, signal=261%
Patient	GO_REGULATION_OF_PROTEIN_HOMODIMERIZATION_ACTIVITY	GO_REGULATION_OF_PROTEIN_HOMODIMERIZATION_ACTIVITY		20	0.32798553	1.7628639	0.018594196	0.09043007	1	3619	tags=60%, list=27%, signal=82%
Patient	GO_T_CELL_HOMEOSTASIS	GO_T_CELL_HOMEOSTASIS		25	0.2938472	1.7618871	0.022222223	0.09063993	1	5136	tags=68%, list=39%, signal=111%
Patient	GO_RNA_SECONDARY_STRUCTURE_UNWINDING	GO_RNA_SECONDARY_STRUCTURE_UNWINDING		34	0.254313	1.7592262	0.020882584	0.09165423	1	6397	tags=74%, list=48%, signal=141%
Patient	GO_SMALL_GTPASE_MEDIATED_SIGNAL_TRANSDUCTION	GO_SMALL_GTPASE_MEDIATED_SIGNAL_TRANSDUCTION		296	0.088440284	1.7553062	0.016925527	0.0932716	1	5986	tags=54%, list=45%, signal=96%
Patient	GO_RESPONSE_TO_UV	GO_RESPONSE_TO_UV		114	0.14037085	1.7530569	0.020490156	0.09408492	1	5608	tags=56%, list=42%, signal=96%
Patient	GO_PURINE_NUCLEOSIDE_MONOPHOSPHATE_BIOSYNTHETIC_PROCESS	GO_PURINE_NUCLEOSIDE_MONOPHOSPHATE_BIOSYNTHETIC_PROCESS		36	0.24856584	1.7529136	0.021934198	0.09388328	1	6300	tags=72%, list=47%, signal=137%
Patient	GO_PROTEIN_N_LINKED_GLYCOSYLATION	GO_PROTEIN_N_LINKED_GLYCOSYLATION		64	0.18696104	1.7528199	0.021579886	0.09366602	1	6245	tags=66%, list=47%, signal=123%
Patient	GO_REGULATION_OF_DOUBLE_STRAND_BREAK_REPAIR	GO_REGULATION_OF_DOUBLE_STRAND_BREAK_REPAIR		31	0.26523998	1.7523199	0.021005103	0.09365324	1	2483	tags=45%, list=19%, signal=55%
Patient	GO_MEMBRANE_LIPID_METABOLIC_PROCESS	GO_MEMBRANE_LIPID_METABOLIC_PROCESS		142	0.12642187	1.7508104	0.017899761	0.09414644	1	6757	tags=63%, list=51%, signal=128%
Patient	GO_POSITIVE_REGULATION_OF_ATPASE_ACTIVITY	GO_POSITIVE_REGULATION_OF_ATPASE_ACTIVITY		34	0.25445506	1.7490039	0.02149026	0.09473934	1	5223	tags=65%, list=39%, signal=106%
Patient	GO_REGULATION_OF_RELEASE_OF_SEQUESTERED_CALCIUM_ION_INTO_CYTOSOL	GO_REGULATION_OF_RELEASE_OF_SEQUESTERED_CALCIUM_ION_INTO_CYTOSOL		46	0.21774931	1.7489514	0.020486042	0.09450116	1	4336	tags=54%, list=33%, signal=80%
Patient	GO_PROTEIN_CATABOLIC_PROCESS	GO_PROTEIN_CATABOLIC_PROCESS		494	0.0690244	1.7476767	0.018178185	0.094837345	1	3096	tags=30%, list=23%, signal=38%
Patient	GO_POSITIVE_REGULATION_OF_DENDRITIC_SPINE_MORPHOGENESIS	GO_POSITIVE_REGULATION_OF_DENDRITIC_SPINE_MORPHOGENESIS		11	0.43484724	1.7474082	0.021912351	0.09471666	1	5096	tags=82%, list=38%, signal=133%
Patient	GO_REGULATION_OF_DNA_BIOSYNTHETIC_PROCESS	GO_REGULATION_OF_DNA_BIOSYNTHETIC_PROCESS		85	0.1606423	1.7418879	0.019553073	0.097205065	1	3036	tags=39%, list=23%, signal=50%
Patient	GO_REGULATION_OF_SODIUM_ION_TRANSMEMBRANE_TRANSPORTER_ACTIVITY	GO_REGULATION_OF_SODIUM_ION_TRANSMEMBRANE_TRANSPORTER_ACTIVITY		27	0.2813608	1.7414937	0.023576424	0.09713726	1	5125	tags=67%, list=39%, signal=108%
Patient	GO_ORGANELLE_TRANSPORT_ALONG_MICROTUBULE	GO_ORGANELLE_TRANSPORT_ALONG_MICROTUBULE		51	0.2056001	1.7392648	0.021105528	0.09800592	1	8739	tags=86%, list=66%, signal=251%
Patient	GO_HOMOLOGOUS_CHROMOSOME_SEGREGATION	GO_HOMOLOGOUS_CHROMOSOME_SEGREGATION		23	0.30086264	1.7370267	0.024249652	0.09889714	1	6983	tags=83%, list=53%, signal=174%
Patient	GO_REGULATION_OF_DNA_REPAIR	GO_REGULATION_OF_DNA_REPAIR		63	0.18602441	1.7363187	0.02311678	0.0989938	1	2811	tags=40%, list=21%, signal=50%
Patient	GO_NEGATIVE_REGULATION_OF_DNA_RECOMBINATION	GO_NEGATIVE_REGULATION_OF_DNA_RECOMBINATION		13	0.39599943	1.7361238	0.025398105	0.098819405	1	5984	tags=85%, list=45%, signal=154%
Patient	GO_RRNA_METABOLIC_PROCESS	GO_RRNA_METABOLIC_PROCESS		235	0.09729997	1.7359707	0.018994855	0.09863581	1	11335	tags=95%, list=85%, signal=635%
Patient	GO_ESTABLISHMENT_OF_MITOTIC_SPINDLE_LOCALIZATION	GO_ESTABLISHMENT_OF_MITOTIC_SPINDLE_LOCALIZATION		22	0.31089512	1.7345573	0.023160484	0.09908894	1	5537	tags=73%, list=42%, signal=125%
Patient	GO_CHROMOSOME_SEPARATION	GO_CHROMOSOME_SEPARATION		13	0.397918	1.7333653	0.024053628	0.09942848	1	2893	tags=62%, list=22%, signal=79%
Patient	GO_ACTIN_FILAMENT_ORGANIZATION	GO_ACTIN_FILAMENT_ORGANIZATION		133	0.12943068	1.7331337	0.021630282	0.099272214	1	3990	tags=43%, list=30%, signal=61%
Patient	GO_NCRNA_3_END_PROCESSING	GO_NCRNA_3_END_PROCESSING		18	0.3373285	1.7321514	0.02327915	0.099503666	1	2904	tags=56%, list=22%, signal=71%
Patient	GO_NLS_BEARING_PROTEIN_IMPORT_INTO_NUCLEUS	GO_NLS_BEARING_PROTEIN_IMPORT_INTO_NUCLEUS		20	0.3195718	1.7249761	0.021817453	0.103047885	1	1738	tags=45%, list=13%, signal=52%
Patient	GO_RIBOSOME_BIOGENESIS	GO_RIBOSOME_BIOGENESIS		282	0.088770285	1.7243123	0.023925306	0.1031252	1	4686	tags=44%, list=35%, signal=66%
Patient	GO_REGULATION_OF_CELL_CYCLE_G1_S_PHASE_TRANSITION	GO_REGULATION_OF_CELL_CYCLE_G1_S_PHASE_TRANSITION		126	0.1312944	1.724163	0.021868788	0.10293059	1	1856	tags=27%, list=14%, signal=31%
Patient	GO_REGULATION_OF_SYNAPSE_ORGANIZATION	GO_REGULATION_OF_SYNAPSE_ORGANIZATION		68	0.17765008	1.721374	0.024870673	0.104133375	1	2535	tags=37%, list=19%, signal=45%
Patient	GO_OLIGOSACCHARIDE_LIPID_INTERMEDIATE_BIOSYNTHETIC_PROCESS	GO_OLIGOSACCHARIDE_LIPID_INTERMEDIATE_BIOSYNTHETIC_PROCESS		20	0.3198884	1.7159702	0.024424424	0.106769204	1	9040	tags=100%, list=68%, signal=313%
Patient	GO_REGULATION_OF_DNA_DAMAGE_CHECKPOINT	GO_REGULATION_OF_DNA_DAMAGE_CHECKPOINT		12	0.40272757	1.7116174	0.024743512	0.10888754	1	6831	tags=92%, list=51%, signal=189%
Patient	GO_GANGLIOSIDE_BIOSYNTHETIC_PROCESS	GO_GANGLIOSIDE_BIOSYNTHETIC_PROCESS		13	0.39227816	1.7098101	0.027677497	0.10959598	1	1946	tags=54%, list=15%, signal=63%
Control	GO_ESTABLISHMENT_OF_PROTEIN_LOCALIZATION_TO_ENDOPLASMIC_RETICULUM	GO_ESTABLISHMENT_OF_PROTEIN_LOCALIZATION_TO_ENDOPLASMIC_RETICULUM	Details ...	100	-0.405267	-4.7305474	0	0	0	5418	tags=81%, list=41%, signal=136%
Control	GO_NUCLEAR_TRANSCRIBED_MRNA_CATABOLIC_PROCESS_NONSENSE_MEDIATED_DECAY	GO_NUCLEAR_TRANSCRIBED_MRNA_CATABOLIC_PROCESS_NONSENSE_MEDIATED_DECAY	Details ...	114	-0.355489	-4.439047	0	0	0	5457	tags=76%, list=41%, signal=128%
Control	GO_TRANSLATIONAL_INITIATION	GO_TRANSLATIONAL_INITIATION	Details ...	135	-0.32463303	-4.3929753	0	0	0	5474	tags=73%, list=41%, signal=123%
Control	GO_PROTEIN_LOCALIZATION_TO_ENDOPLASMIC_RETICULUM	GO_PROTEIN_LOCALIZATION_TO_ENDOPLASMIC_RETICULUM	Details ...	117	-0.3474128	-4.3761196	0	0	0	5418	tags=75%, list=41%, signal=126%
Control	GO_MULTI_ORGANISM_METABOLIC_PROCESS	GO_MULTI_ORGANISM_METABOLIC_PROCESS	Details ...	132	-0.29363662	-3.9332128	0	0	0	5297	tags=69%, list=40%, signal=114%
Control	GO_INNATE_IMMUNE_RESPONSE	GO_INNATE_IMMUNE_RESPONSE	Details ...	309	-0.18949886	-3.8082385	0	0	0	3088	tags=42%, list=23%, signal=53%
Control	GO_RESPONSE_TO_TYPE_I_INTERFERON	GO_RESPONSE_TO_TYPE_I_INTERFERON	Details ...	47	-0.4611156	-3.737122	0	0	0	2659	tags=66%, list=20%, signal=82%
Control	GO_PROTEIN_TARGETING_TO_MEMBRANE	GO_PROTEIN_TARGETING_TO_MEMBRANE	Details ...	145	-0.2607153	-3.671409	0	0	0	5462	tags=67%, list=41%, signal=112%
Control	GO_EXTRACELLULAR_STRUCTURE_ORGANIZATION	GO_EXTRACELLULAR_STRUCTURE_ORGANIZATION	Details ...	227	-0.20140798	-3.5280874	0	0	0	2638	tags=40%, list=20%, signal=49%
Control	GO_DEFENSE_RESPONSE_TO_OTHER_ORGANISM	GO_DEFENSE_RESPONSE_TO_OTHER_ORGANISM	Details ...	251	-0.18281388	-3.3474078	0	3.43E-05	3.00E-04	4181	tags=49%, list=31%, signal=71%
Control	GO_NEGATIVE_REGULATION_OF_LOCOMOTION	GO_NEGATIVE_REGULATION_OF_LOCOMOTION	Details ...	201	-0.19806154	-3.2409606	0	4.16E-05	4.00E-04	3490	tags=46%, list=26%, signal=61%
Control	GO_TUBE_DEVELOPMENT	GO_TUBE_DEVELOPMENT	Details ...	434	-0.13734652	-3.2382317	0	4.78E-05	5.00E-04	2307	tags=31%, list=17%, signal=36%
Control	GO_RNA_CATABOLIC_PROCESS	GO_RNA_CATABOLIC_PROCESS	Details ...	204	-0.19521944	-3.2231693	0	5.30E-05	6.00E-04	5457	tags=60%, list=41%, signal=101%
Control	GO_RESPONSE_TO_INTERFERON_GAMMA	GO_RESPONSE_TO_INTERFERON_GAMMA	Details ...	81	-0.30470347	-3.2132642	0	7.38E-05	9.00E-04	3030	tags=53%, list=23%, signal=68%
Control	GO_HUMORAL_IMMUNE_RESPONSE	GO_HUMORAL_IMMUNE_RESPONSE	Details ...	59	-0.34886926	-3.1595943	0	9.91E-05	0.0013	3943	tags=64%, list=30%, signal=91%
Control	GO_ESTABLISHMENT_OF_PROTEIN_LOCALIZATION_TO_MEMBRANE	GO_ESTABLISHMENT_OF_PROTEIN_LOCALIZATION_TO_MEMBRANE	Details ...	241	-0.17631815	-3.1537495	0	1.00E-04	0.0014	3985	tags=47%, list=30%, signal=66%
Control	GO_RESPONSE_TO_CYTOKINE	GO_RESPONSE_TO_CYTOKINE	Details ...	487	-0.12483557	-3.146256	0	1.08E-04	0.0016	2686	tags=32%, list=20%, signal=39%
Control	GO_DEVELOPMENTAL_GROWTH	GO_DEVELOPMENTAL_GROWTH	Details ...	256	-0.1709443	-3.140528	0	1.08E-04	0.0017	2963	tags=39%, list=22%, signal=49%
Control	GO_COMPLEMENT_ACTIVATION	GO_COMPLEMENT_ACTIVATION	Details ...	19	-0.5988454	-3.120715	0	1.14E-04	0.0019	3943	tags=89%, list=30%, signal=127%
Control	GO_NEGATIVE_REGULATION_OF_CELL_DIFFERENTIATION	GO_NEGATIVE_REGULATION_OF_CELL_DIFFERENTIATION	Details ...	420	-0.13299347	-3.1164887	0	1.14E-04	0.002	3414	tags=39%, list=26%, signal=50%
Control	GO_DEFENSE_RESPONSE_TO_VIRUS	GO_DEFENSE_RESPONSE_TO_VIRUS	Details ...	111	-0.25285134	-3.0978162	0	1.20E-04	0.0022	3013	tags=48%, list=23%, signal=61%
Control	GO_RESPIRATORY_SYSTEM_DEVELOPMENT	GO_RESPIRATORY_SYSTEM_DEVELOPMENT	Details ...	153	-0.21593717	-3.083375	0	1.14E-04	0.0022	1854	tags=35%, list=14%, signal=41%
Control	GO_HORMONE_METABOLIC_PROCESS	GO_HORMONE_METABOLIC_PROCESS	Details ...	92	-0.27342328	-3.0723207	0	1.09E-04	0.0022	3036	tags=50%, list=23%, signal=64%
Control	GO_UROGENITAL_SYSTEM_DEVELOPMENT	GO_UROGENITAL_SYSTEM_DEVELOPMENT	Details ...	239	-0.17163631	-3.0664275	0	1.09E-04	0.0023	3209	tags=41%, list=24%, signal=53%
Control	GO_IMMUNE_EFFECTOR_PROCESS	GO_IMMUNE_EFFECTOR_PROCESS	Details ...	297	-0.15191416	-3.0291119	0	1.69E-04	0.0037	4111	tags=46%, list=31%, signal=65%
Control	GO_ORGANIC_CYCLIC_COMPOUND_CATABOLIC_PROCESS	GO_ORGANIC_CYCLIC_COMPOUND_CATABOLIC_PROCESS	Details ...	336	-0.1432571	-3.0179348	0	1.84E-04	0.0042	5223	tags=53%, list=39%, signal=86%
Control	GO_MONOCARBOXYLIC_ACID_METABOLIC_PROCESS	GO_MONOCARBOXYLIC_ACID_METABOLIC_PROCESS	Details ...	331	-0.14442806	-3.0111501	0	1.86E-04	0.0044	7120	tags=68%, list=54%, signal=142%
Control	GO_STEROID_METABOLIC_PROCESS	GO_STEROID_METABOLIC_PROCESS	Details ...	147	-0.21097445	-2.9863267	0	2.40E-04	0.0059	6718	tags=71%, list=51%, signal=143%
Control	GO_PROTEIN_ACTIVATION_CASCADE	GO_PROTEIN_ACTIVATION_CASCADE	Details ...	31	-0.45230174	-2.9748888	0	2.59E-04	0.0066	3434	tags=71%, list=26%, signal=95%
Control	GO_CELLULAR_HORMONE_METABOLIC_PROCESS	GO_CELLULAR_HORMONE_METABOLIC_PROCESS	Details ...	62	-0.32153153	-2.971084	0	2.54E-04	0.0067	3463	tags=58%, list=26%, signal=78%
Control	GO_NEGATIVE_REGULATION_OF_VIRAL_PROCESS	GO_NEGATIVE_REGULATION_OF_VIRAL_PROCESS	Details ...	64	-0.31149772	-2.9662697	0	2.57E-04	0.007	2525	tags=50%, list=19%, signal=61%
Control	GO_CILIUM_MOVEMENT	GO_CILIUM_MOVEMENT	Details ...	24	-0.50625944	-2.9525595	0	2.71E-04	0.0076	4358	tags=83%, list=33%, signal=124%
Control	GO_REPRODUCTIVE_SYSTEM_DEVELOPMENT	GO_REPRODUCTIVE_SYSTEM_DEVELOPMENT	Details ...	306	-0.14735797	-2.943582	0	2.90E-04	0.0084	2560	tags=34%, list=19%, signal=41%
Control	GO_NEGATIVE_REGULATION_OF_PEPTIDASE_ACTIVITY	GO_NEGATIVE_REGULATION_OF_PEPTIDASE_ACTIVITY	Details ...	133	-0.21785873	-2.9288983	0	3.02E-04	0.009	3728	tags=50%, list=28%, signal=68%
Control	GO_NEGATIVE_REGULATION_OF_MULTI_ORGANISM_PROCESS	GO_NEGATIVE_REGULATION_OF_MULTI_ORGANISM_PROCESS	Details ...	99	-0.2498707	-2.8937201	0	4.11E-04	0.0125	3013	tags=47%, list=23%, signal=61%
Control	GO_FATTY_ACID_METABOLIC_PROCESS	GO_FATTY_ACID_METABOLIC_PROCESS	Details ...	205	-0.1740959	-2.8745549	0	4.85E-04	0.0152	7120	tags=71%, list=54%, signal=150%
Control	GO_CELLULAR_RESPONSE_TO_CYTOKINE_STIMULUS	GO_CELLULAR_RESPONSE_TO_CYTOKINE_STIMULUS	Details ...	400	-0.12496041	-2.8673363	0	5.00E-04	0.0161	2343	tags=30%, list=18%, signal=35%
Control	GO_RESPONSE_TO_VIRUS	GO_RESPONSE_TO_VIRUS	Details ...	175	-0.18715516	-2.8664136	0	4.87E-04	0.0161	3013	tags=41%, list=23%, signal=53%
Control	GO_REGULATION_OF_INFLAMMATORY_RESPONSE	GO_REGULATION_OF_INFLAMMATORY_RESPONSE	Details ...	170	-0.18801102	-2.8545516	0	5.57E-04	0.0189	3943	tags=48%, list=30%, signal=68%
Control	GO_CYTOKINE_MEDIATED_SIGNALING_PATHWAY	GO_CYTOKINE_MEDIATED_SIGNALING_PATHWAY	Details ...	279	-0.14914367	-2.8535578	0	5.46E-04	0.019	2537	tags=34%, list=19%, signal=41%
Control	GO_REGULATION_OF_CYTOKINE_PRODUCTION	GO_REGULATION_OF_CYTOKINE_PRODUCTION	Details ...	385	-0.12714423	-2.8411407	0	5.63E-04	0.0201	3088	tags=36%, list=23%, signal=45%
Control	GO_NEGATIVE_REGULATION_OF_RESPONSE_TO_EXTERNAL_STIMULUS	GO_NEGATIVE_REGULATION_OF_RESPONSE_TO_EXTERNAL_STIMULUS	Details ...	184	-0.18089111	-2.838733	0	5.63E-04	0.0206	3046	tags=41%, list=23%, signal=52%
Control	GO_ORGANONITROGEN_COMPOUND_CATABOLIC_PROCESS	GO_ORGANONITROGEN_COMPOUND_CATABOLIC_PROCESS	Details ...	242	-0.15614654	-2.803148	0	7.44E-04	0.0275	4881	tags=52%, list=37%, signal=81%
Control	GO_NEGATIVE_REGULATION_OF_DEFENSE_RESPONSE	GO_NEGATIVE_REGULATION_OF_DEFENSE_RESPONSE	Details ...	100	-0.24110742	-2.7944472	0	7.61E-04	0.0288	2003	tags=39%, list=15%, signal=46%
Control	GO_EMBRYONIC_MORPHOGENESIS	GO_EMBRYONIC_MORPHOGENESIS	Details ...	420	-0.11824133	-2.7864473	0	7.87E-04	0.0305	2307	tags=29%, list=17%, signal=34%
Control	GO_SEX_DIFFERENTIATION	GO_SEX_DIFFERENTIATION	Details ...	187	-0.17565434	-2.7833269	0	7.84E-04	0.031	2531	tags=36%, list=19%, signal=44%
Control	GO_PROTEIN_LOCALIZATION_TO_MEMBRANE	GO_PROTEIN_LOCALIZATION_TO_MEMBRANE	Details ...	329	-0.13251759	-2.747841	0	0.001029379	0.0415	3937	tags=43%, list=30%, signal=59%
Control	GO_DEVELOPMENTAL_PROCESS_INVOLVED_IN_REPRODUCTION	GO_DEVELOPMENTAL_PROCESS_INVOLVED_IN_REPRODUCTION	Details ...	410	-0.11833149	-2.7456143	0	0.001036494	0.0427	2560	tags=31%, list=19%, signal=37%
Control	GO_GROWTH	GO_GROWTH	Details ...	311	-0.13385658	-2.7192764	0	0.001306971	0.0547	2963	tags=35%, list=22%, signal=44%
Control	GO_REGULATION_OF_OSSIFICATION	GO_REGULATION_OF_OSSIFICATION	Details ...	134	-0.19909652	-2.7020571	0	0.001486143	0.0633	2637	tags=40%, list=20%, signal=49%
Control	GO_REGULATION_OF_BLOOD_PRESSURE	GO_REGULATION_OF_BLOOD_PRESSURE		95	-0.2370093	-2.7002094	0	0.001474746	0.0641	3587	tags=51%, list=27%, signal=69%
Control	GO_SENSORY_ORGAN_DEVELOPMENT	GO_SENSORY_ORGAN_DEVELOPMENT		337	-0.12699208	-2.691005	0	0.001610993	0.071	2141	tags=28%, list=16%, signal=33%
Control	GO_DEVELOPMENTAL_GROWTH_INVOLVED_IN_MORPHOGENESIS	GO_DEVELOPMENTAL_GROWTH_INVOLVED_IN_MORPHOGENESIS		86	-0.24610849	-2.6886	0	0.001600023	0.0718	2777	tags=45%, list=21%, signal=57%
Control	GO_NEGATIVE_REGULATION_OF_HYDROLASE_ACTIVITY	GO_NEGATIVE_REGULATION_OF_HYDROLASE_ACTIVITY		246	-0.14726189	-2.6582532	2.03E-04	0.002009464	0.0912	1645	tags=27%, list=12%, signal=30%
Control	GO_GLAND_MORPHOGENESIS	GO_GLAND_MORPHOGENESIS		77	-0.25782862	-2.648721	0	0.002150615	0.0989	2289	tags=43%, list=17%, signal=51%
Control	GO_DEVELOPMENT_OF_PRIMARY_SEXUAL_CHARACTERISTICS	GO_DEVELOPMENT_OF_PRIMARY_SEXUAL_CHARACTERISTICS		157	-0.18111259	-2.6353698	0	0.002319986	0.1079	2531	tags=37%, list=19%, signal=45%
Control	GO_REGULATION_OF_VASCULATURE_DEVELOPMENT	GO_REGULATION_OF_VASCULATURE_DEVELOPMENT		163	-0.17626691	-2.6319866	0	0.002363613	0.1115	3067	tags=40%, list=23%, signal=52%
Control	GO_NEGATIVE_REGULATION_OF_CHEMOTAXIS	GO_NEGATIVE_REGULATION_OF_CHEMOTAXIS		38	-0.36140803	-2.6298952	0	0.00235456	0.113	5002	tags=74%, list=38%, signal=118%
Control	GO_REGULATION_OF_MACROPHAGE_DERIVED_FOAM_CELL_DIFFERENTIATION	GO_REGULATION_OF_MACROPHAGE_DERIVED_FOAM_CELL_DIFFERENTIATION		17	-0.5320233	-2.6298935	1.98E-04	0.002314652	0.113	3101	tags=76%, list=23%, signal=100%
Control	GO_NEGATIVE_REGULATION_OF_LIPID_STORAGE	GO_NEGATIVE_REGULATION_OF_LIPID_STORAGE		13	-0.60232544	-2.627127	2.00E-04	0.002331155	0.1158	2226	tags=77%, list=17%, signal=92%
Control	GO_CARTILAGE_DEVELOPMENT_INVOLVED_IN_ENDOCHONDRAL_BONE_MORPHOGENESIS	GO_CARTILAGE_DEVELOPMENT_INVOLVED_IN_ENDOCHONDRAL_BONE_MORPHOGENESIS		14	-0.5798256	-2.626503	1.99E-04	0.002302296	0.1163	3693	tags=86%, list=28%, signal=119%
Control	GO_STEROL_METABOLIC_PROCESS	GO_STEROL_METABOLIC_PROCESS		91	-0.23441166	-2.6067502	0	0.002601662	0.1316	6251	tags=70%, list=47%, signal=132%
Control	GO_PROTEIN_TRANSPORT_ALONG_MICROTUBULE	GO_PROTEIN_TRANSPORT_ALONG_MICROTUBULE		26	-0.42580965	-2.5974267	0	0.00277964	0.1423	5085	tags=81%, list=38%, signal=131%
Control	GO_AXIS_ELONGATION	GO_AXIS_ELONGATION		23	-0.448871	-2.576084	0	0.003234049	0.1659	2712	tags=65%, list=20%, signal=82%
Control	GO_LIPID_CATABOLIC_PROCESS	GO_LIPID_CATABOLIC_PROCESS		158	-0.17484191	-2.5665965	0	0.003422515	0.1776	6534	tags=66%, list=49%, signal=129%
Control	GO_NEGATIVE_REGULATION_OF_ENDOTHELIAL_CELL_MIGRATION	GO_NEGATIVE_REGULATION_OF_ENDOTHELIAL_CELL_MIGRATION		29	-0.39789537	-2.5602574	2.04E-04	0.003550748	0.1861	2056	tags=55%, list=15%, signal=65%
Control	GO_REGULATION_OF_EPITHELIAL_CELL_PROLIFERATION	GO_REGULATION_OF_EPITHELIAL_CELL_PROLIFERATION		221	-0.14808777	-2.556272	0	0.003625561	0.1918	2755	tags=35%, list=21%, signal=44%
Control	GO_CELLULAR_RESPONSE_TO_VITAMIN_D	GO_CELLULAR_RESPONSE_TO_VITAMIN_D		12	-0.6101567	-2.5558047	1.99E-04	0.003583837	0.1923	2973	tags=83%, list=22%, signal=107%
Control	GO_REGULATION_OF_PEPTIDASE_ACTIVITY	GO_REGULATION_OF_PEPTIDASE_ACTIVITY		253	-0.13848181	-2.5432312	0	0.003864449	0.208	3132	tags=37%, list=24%, signal=48%
Control	GO_EPITHELIAL_CILIUM_MOVEMENT	GO_EPITHELIAL_CILIUM_MOVEMENT		15	-0.5418193	-2.5377493	0	0.003946169	0.2138	5210	tags=93%, list=39%, signal=153%
Control	GO_NEGATIVE_REGULATION_OF_RESPONSE_TO_WOUNDING	GO_NEGATIVE_REGULATION_OF_RESPONSE_TO_WOUNDING		101	-0.21554016	-2.5352678	0	0.003977423	0.2184	2289	tags=39%, list=17%, signal=46%
Control	GO_AXONEME_ASSEMBLY	GO_AXONEME_ASSEMBLY		22	-0.44693658	-2.5334294	0	0.003980754	0.2214	3131	tags=68%, list=24%, signal=89%
Control	GO_SERTOLI_CELL_DIFFERENTIATION	GO_SERTOLI_CELL_DIFFERENTIATION		13	-0.579343	-2.527588	0	0.004101546	0.2301	2531	tags=77%, list=19%, signal=95%
Control	GO_TISSUE_MORPHOGENESIS	GO_TISSUE_MORPHOGENESIS		412	-0.10821259	-2.5258646	0	0.0041095	0.2328	2316	tags=28%, list=17%, signal=33%
Control	GO_RESPONSE_TO_EXTRACELLULAR_STIMULUS	GO_RESPONSE_TO_EXTRACELLULAR_STIMULUS		317	-0.12309068	-2.510921	3.94E-04	0.00457204	0.2583	3224	tags=36%, list=24%, signal=47%
Control	GO_RESPONSE_TO_COLD	GO_RESPONSE_TO_COLD		32	-0.36979327	-2.506399	0	0.004648291	0.265	3403	tags=63%, list=26%, signal=84%
Control	GO_MESONEPHROS_DEVELOPMENT	GO_MESONEPHROS_DEVELOPMENT		71	-0.25156724	-2.5055315	2.01E-04	0.004613059	0.266	2290	tags=42%, list=17%, signal=51%
Control	GO_NEGATIVE_REGULATION_OF_INFLAMMATORY_RESPONSE	GO_NEGATIVE_REGULATION_OF_INFLAMMATORY_RESPONSE		64	-0.26827723	-2.503715	1.98E-04	0.004619799	0.2693	1851	tags=41%, list=14%, signal=47%
Control	GO_CELL_FATE_COMMITMENT	GO_CELL_FATE_COMMITMENT		133	-0.18509185	-2.4933312	1.99E-04	0.004926782	0.2871	3260	tags=43%, list=25%, signal=56%
Control	GO_NEGATIVE_REGULATION_OF_PROTEOLYSIS	GO_NEGATIVE_REGULATION_OF_PROTEOLYSIS		202	-0.15276453	-2.4932568	4.01E-04	0.00486954	0.2874	3132	tags=39%, list=24%, signal=50%
Control	GO_KERATAN_SULFATE_CATABOLIC_PROCESS	GO_KERATAN_SULFATE_CATABOLIC_PROCESS		11	-0.60973406	-2.463691	6.01E-04	0.006019474	0.3438	5192	tags=100%, list=39%, signal=164%
Control	GO_REGULATION_OF_RESPONSE_TO_WOUNDING	GO_REGULATION_OF_RESPONSE_TO_WOUNDING		252	-0.13437249	-2.4576895	2.00E-04	0.006210749	0.3575	3943	tags=43%, list=30%, signal=60%
Control	GO_ACUTE_PHASE_RESPONSE	GO_ACUTE_PHASE_RESPONSE		17	-0.49687195	-2.4569821	2.03E-04	0.006170302	0.3594	6693	tags=100%, list=50%, signal=201%
Control	GO_MAMMARY_GLAND_MORPHOGENESIS	GO_MAMMARY_GLAND_MORPHOGENESIS		32	-0.36565238	-2.456119	3.90E-04	0.006125618	0.3604	3873	tags=66%, list=29%, signal=92%
Control	GO_TRABECULA_MORPHOGENESIS	GO_TRABECULA_MORPHOGENESIS		32	-0.36616173	-2.4548883	0	0.00610992	0.3634	3036	tags=59%, list=23%, signal=77%
Control	GO_CIRCULATORY_SYSTEM_PROCESS	GO_CIRCULATORY_SYSTEM_PROCESS		221	-0.14373435	-2.4547815	4.10E-04	0.006042838	0.3636	2331	tags=32%, list=18%, signal=38%
Control	GO_RESPONSE_TO_BACTERIUM	GO_RESPONSE_TO_BACTERIUM		277	-0.1271937	-2.454183	1.98E-04	0.005996928	0.3644	3430	tags=38%, list=26%, signal=51%
Control	GO_ORGANIC_ACID_CATABOLIC_PROCESS	GO_ORGANIC_ACID_CATABOLIC_PROCESS		149	-0.17445219	-2.4515886	0	0.006045743	0.3707	5466	tags=58%, list=41%, signal=98%
Control	GO_INFLAMMATORY_RESPONSE	GO_INFLAMMATORY_RESPONSE		242	-0.1356229	-2.450112	0	0.006059121	0.375	3447	tags=39%, list=26%, signal=52%
Control	GO_POSITIVE_REGULATION_OF_CYTOKINE_PRODUCTION	GO_POSITIVE_REGULATION_OF_CYTOKINE_PRODUCTION		243	-0.13598141	-2.449876	3.98E-04	0.006003192	0.3757	6701	tags=64%, list=50%, signal=126%
Control	GO_REGULATION_OF_PROTEIN_ACTIVATION_CASCADE	GO_REGULATION_OF_PROTEIN_ACTIVATION_CASCADE		20	-0.45393547	-2.443291	4.04E-04	0.00618674	0.3881	3943	tags=75%, list=30%, signal=106%
Control	GO_LOCOMOTORY_BEHAVIOR	GO_LOCOMOTORY_BEHAVIOR		115	-0.19573441	-2.4399903	4.02E-04	0.006291761	0.3963	2968	tags=42%, list=22%, signal=53%
Control	GO_CELLULAR_RESPONSE_TO_INTERFERON_GAMMA	GO_CELLULAR_RESPONSE_TO_INTERFERON_GAMMA		66	-0.25562936	-2.43905	4.03E-04	0.006285229	0.3996	4673	tags=61%, list=35%, signal=93%
Control	GO_RESPONSE_TO_INTERLEUKIN_6	GO_RESPONSE_TO_INTERLEUKIN_6		19	-0.46474895	-2.4345798	0	0.006436926	0.4111	2226	tags=63%, list=17%, signal=76%
Control	GO_DEFENSE_RESPONSE_TO_BACTERIUM	GO_DEFENSE_RESPONSE_TO_BACTERIUM		67	-0.25320625	-2.4327781	3.99E-04	0.006457741	0.4152	5973	tags=70%, list=45%, signal=127%
Control	GO_TUBE_MORPHOGENESIS	GO_TUBE_MORPHOGENESIS		268	-0.12839192	-2.424915	3.96E-04	0.006759894	0.4326	3237	tags=37%, list=24%, signal=48%
Control	GO_LIPID_OXIDATION	GO_LIPID_OXIDATION		58	-0.26911205	-2.4215171	1.97E-04	0.006872069	0.441	4916	tags=64%, list=37%, signal=101%
Control	GO_DORSAL_VENTRAL_NEURAL_TUBE_PATTERNING	GO_DORSAL_VENTRAL_NEURAL_TUBE_PATTERNING		11	-0.60022056	-2.4189115	0	0.006933795	0.4483	2903	tags=82%, list=22%, signal=105%
Control	GO_NEGATIVE_REGULATION_OF_VIRAL_GENOME_REPLICATION	GO_NEGATIVE_REGULATION_OF_VIRAL_GENOME_REPLICATION		36	-0.33899456	-2.4114158	6.06E-04	0.007272834	0.4681	2521	tags=53%, list=19%, signal=65%
Control	GO_NEGATIVE_REGULATION_OF_CELL_PROLIFERATION	GO_NEGATIVE_REGULATION_OF_CELL_PROLIFERATION		471	-0.09653904	-2.4070709	2.01E-04	0.007438608	0.4793	1387	tags=20%, list=10%, signal=21%
Control	GO_MESENCHYME_DEVELOPMENT	GO_MESENCHYME_DEVELOPMENT		142	-0.17346388	-2.4037626	1.96E-04	0.007556086	0.4878	2773	tags=38%, list=21%, signal=48%
Control	GO_BONE_TRABECULA_MORPHOGENESIS	GO_BONE_TRABECULA_MORPHOGENESIS		11	-0.60112464	-2.4021306	4.00E-04	0.007590633	0.4923	2891	tags=82%, list=22%, signal=104%
Control	GO_INTERFERON_GAMMA_MEDIATED_SIGNALING_PATHWAY	GO_INTERFERON_GAMMA_MEDIATED_SIGNALING_PATHWAY		48	-0.2951987	-2.401399	7.90E-04	0.007568067	0.4948	4673	tags=65%, list=35%, signal=99%
Control	GO_SKELETAL_SYSTEM_DEVELOPMENT	GO_SKELETAL_SYSTEM_DEVELOPMENT		354	-0.11051033	-2.3855352	8.04E-04	0.008402468	0.5342	2850	tags=32%, list=21%, signal=40%
Control	GO_APPENDAGE_DEVELOPMENT	GO_APPENDAGE_DEVELOPMENT		137	-0.17482546	-2.371445	6.04E-04	0.009226804	0.5711	1872	tags=31%, list=14%, signal=36%
Control	GO_ANDROGEN_METABOLIC_PROCESS	GO_ANDROGEN_METABOLIC_PROCESS		20	-0.44004825	-2.3637683	5.91E-04	0.009682328	0.5919	3463	tags=70%, list=26%, signal=95%
Control	GO_EYE_DEVELOPMENT	GO_EYE_DEVELOPMENT		229	-0.13455266	-2.3618667	0.001397206	0.00973486	0.597	2131	tags=29%, list=16%, signal=34%
Control	GO_REGULATION_OF_LIPID_TRANSPORT	GO_REGULATION_OF_LIPID_TRANSPORT		60	-0.25857526	-2.3602197	7.86E-04	0.009760928	0.6018	2338	tags=43%, list=18%, signal=52%
Control	GO_BRANCHED_CHAIN_AMINO_ACID_METABOLIC_PROCESS	GO_BRANCHED_CHAIN_AMINO_ACID_METABOLIC_PROCESS		23	-0.41205823	-2.3600538	4.01E-04	0.009687012	0.6022	6088	tags=87%, list=46%, signal=160%
Control	GO_POSITIVE_REGULATION_OF_OSSIFICATION	GO_POSITIVE_REGULATION_OF_OSSIFICATION		68	-0.24399127	-2.3596013	4.03E-04	0.009629062	0.6035	2637	tags=44%, list=20%, signal=55%
Control	GO_MORPHOGENESIS_OF_AN_EPITHELIUM	GO_MORPHOGENESIS_OF_AN_EPITHELIUM		320	-0.11584287	-2.3567598	4.01E-04	0.009713013	0.6107	2775	tags=32%, list=21%, signal=40%
Control	GO_DECIDUALIZATION	GO_DECIDUALIZATION		17	-0.4759443	-2.3564842	4.04E-04	0.009650749	0.6121	3845	tags=76%, list=29%, signal=107%
Control	GO_RESPONSE_TO_ACID_CHEMICAL	GO_RESPONSE_TO_ACID_CHEMICAL		241	-0.13116269	-2.3517427	5.95E-04	0.009882784	0.6235	4133	tags=44%, list=31%, signal=63%
Control	GO_POSITIVE_REGULATION_OF_STEROL_TRANSPORT	GO_POSITIVE_REGULATION_OF_STEROL_TRANSPORT		12	-0.555003	-2.347103	0.001003613	0.0101494	0.6397	4812	tags=92%, list=36%, signal=144%
Control	GO_MALE_SEX_DIFFERENTIATION	GO_MALE_SEX_DIFFERENTIATION		104	-0.19569278	-2.3446546	6.05E-04	0.010221055	0.6457	2531	tags=38%, list=19%, signal=47%
Control	GO_VIRAL_LIFE_CYCLE	GO_VIRAL_LIFE_CYCLE		248	-0.12909041	-2.343257	9.90E-04	0.010238203	0.6492	5228	tags=52%, list=39%, signal=84%
Control	GO_RESPONSE_TO_XENOBIOTIC_STIMULUS	GO_RESPONSE_TO_XENOBIOTIC_STIMULUS		47	-0.28970855	-2.3382106	4.01E-04	0.010525037	0.6619	4080	tags=60%, list=31%, signal=86%
Control	GO_HUMORAL_IMMUNE_RESPONSE_MEDIATED_BY_CIRCULATING_IMMUNOGLOBULIN	GO_HUMORAL_IMMUNE_RESPONSE_MEDIATED_BY_CIRCULATING_IMMUNOGLOBULIN		17	-0.46855757	-2.33277	8.05E-04	0.010819167	0.6759	3943	tags=76%, list=30%, signal=109%
Control	GO_EPITHELIAL_CELL_DIFFERENTIATION	GO_EPITHELIAL_CELL_DIFFERENTIATION		318	-0.1135699	-2.3322027	5.97E-04	0.01076667	0.6775	3040	tags=34%, list=23%, signal=43%
Control	GO_RESPONSE_TO_RETINOIC_ACID	GO_RESPONSE_TO_RETINOIC_ACID		80	-0.22261816	-2.327861	6.08E-04	0.011053596	0.6879	5198	tags=61%, list=39%, signal=100%
Control	GO_MATING_BEHAVIOR	GO_MATING_BEHAVIOR		11	-0.57392657	-2.3234727	3.95E-04	0.011271859	0.6976	3252	tags=82%, list=24%, signal=108%
Control	GO_REGULATION_OF_SYSTEM_PROCESS	GO_REGULATION_OF_SYSTEM_PROCESS		299	-0.11629524	-2.3150828	4.01E-04	0.011860534	0.7179	3067	tags=34%, list=23%, signal=44%
Control	GO_PRIMARY_ALCOHOL_METABOLIC_PROCESS	GO_PRIMARY_ALCOHOL_METABOLIC_PROCESS		29	-0.3585192	-2.3116398	9.88E-04	0.012041386	0.7255	3036	tags=59%, list=23%, signal=76%
Control	GO_REGULATION_OF_STEROL_TRANSPORT	GO_REGULATION_OF_STEROL_TRANSPORT		21	-0.42138708	-2.3110523	6.00E-04	0.01199872	0.7265	2003	tags=57%, list=15%, signal=67%
Control	GO_FATTY_ACID_CATABOLIC_PROCESS	GO_FATTY_ACID_CATABOLIC_PROCESS		62	-0.24848858	-2.3042781	0.001009489	0.012483173	0.7434	3786	tags=53%, list=29%, signal=74%
Control	GO_METANEPHROS_DEVELOPMENT	GO_METANEPHROS_DEVELOPMENT		62	-0.24820068	-2.2939627	2.00E-04	0.013300072	0.7674	2290	tags=42%, list=17%, signal=50%
Control	GO_ANTIMICROBIAL_HUMORAL_RESPONSE	GO_ANTIMICROBIAL_HUMORAL_RESPONSE		15	-0.4882357	-2.2863634	0.001597444	0.013890185	0.7844	5921	tags=93%, list=45%, signal=168%
Control	GO_NEGATIVE_REGULATION_OF_VASCULATURE_DEVELOPMENT	GO_NEGATIVE_REGULATION_OF_VASCULATURE_DEVELOPMENT		51	-0.2688644	-2.2809298	0.001005227	0.014293174	0.7972	6341	tags=75%, list=48%, signal=142%
Control	GO_REGULATION_OF_HORMONE_LEVELS	GO_REGULATION_OF_HORMONE_LEVELS		285	-0.117491655	-2.280681	6.00E-04	0.014202805	0.7976	3228	tags=36%, list=24%, signal=46%
Control	GO_REGULATION_OF_LIPID_STORAGE	GO_REGULATION_OF_LIPID_STORAGE		29	-0.3586701	-2.279206	0.001384494	0.014219077	0.7996	3034	tags=59%, list=23%, signal=76%
Control	GO_NEGATIVE_REGULATION_OF_INNATE_IMMUNE_RESPONSE	GO_NEGATIVE_REGULATION_OF_INNATE_IMMUNE_RESPONSE		30	-0.350083	-2.2779129	7.92E-04	0.014237714	0.8027	2003	tags=50%, list=15%, signal=59%
Control	GO_RESPONSE_TO_ALCOHOL	GO_RESPONSE_TO_ALCOHOL		258	-0.121992156	-2.276957	4.05E-04	0.014226839	0.8045	2531	tags=31%, list=19%, signal=38%
Control	GO_DIGESTIVE_SYSTEM_DEVELOPMENT	GO_DIGESTIVE_SYSTEM_DEVELOPMENT		105	-0.19110271	-2.2759416	9.96E-04	0.014210815	0.8064	2290	tags=36%, list=17%, signal=43%
Control	GO_CELLULAR_RESPONSE_TO_INTERLEUKIN_6	GO_CELLULAR_RESPONSE_TO_INTERLEUKIN_6		18	-0.4442183	-2.2699766	7.99E-04	0.014683442	0.8198	2226	tags=61%, list=17%, signal=73%
Control	GO_NEGATIVE_REGULATION_OF_IMMUNE_SYSTEM_PROCESS	GO_NEGATIVE_REGULATION_OF_IMMUNE_SYSTEM_PROCESS		247	-0.12488555	-2.267273	5.97E-04	0.014827258	0.8247	2030	tags=28%, list=15%, signal=32%
Control	GO_SMALL_MOLECULE_CATABOLIC_PROCESS	GO_SMALL_MOLECULE_CATABOLIC_PROCESS		235	-0.12744373	-2.2659547	4.00E-04	0.014863296	0.828	5517	tags=54%, list=42%, signal=91%
Control	GO_SENSORY_ORGAN_MORPHOGENESIS	GO_SENSORY_ORGAN_MORPHOGENESIS		168	-0.15032895	-2.2622323	0	0.015122721	0.8351	2141	tags=31%, list=16%, signal=36%
Control	GO_RESPONSE_TO_MOLECULE_OF_BACTERIAL_ORIGIN	GO_RESPONSE_TO_MOLECULE_OF_BACTERIAL_ORIGIN		222	-0.13158448	-2.249239	7.93E-04	0.016445879	0.8625	3907	tags=42%, list=29%, signal=59%
Control	GO_REGULATION_OF_BIOMINERAL_TISSUE_DEVELOPMENT	GO_REGULATION_OF_BIOMINERAL_TISSUE_DEVELOPMENT		52	-0.26493466	-2.2461286	0.001192369	0.016689872	0.8677	2371	tags=44%, list=18%, signal=54%
Control	GO_REGULATION_OF_CHONDROCYTE_DIFFERENTIATION	GO_REGULATION_OF_CHONDROCYTE_DIFFERENTIATION		38	-0.30649573	-2.238932	8.00E-04	0.017374754	0.8797	1884	tags=45%, list=14%, signal=52%
Control	GO_REGULATION_OF_HEART_CONTRACTION	GO_REGULATION_OF_HEART_CONTRACTION		130	-0.16928221	-2.2382524	7.89E-04	0.017333152	0.8808	4825	tags=53%, list=36%, signal=83%
Control	GO_KIDNEY_EPITHELIUM_DEVELOPMENT	GO_KIDNEY_EPITHELIUM_DEVELOPMENT		99	-0.19276035	-2.2367916	9.96E-04	0.017393628	0.8834	2290	tags=36%, list=17%, signal=44%
Control	GO_RESPONSE_TO_STEROID_HORMONE	GO_RESPONSE_TO_STEROID_HORMONE		357	-0.10292251	-2.2367082	0.001198322	0.017278394	0.8834	2652	tags=30%, list=20%, signal=36%
Control	GO_FATTY_ACID_BETA_OXIDATION	GO_FATTY_ACID_BETA_OXIDATION		45	-0.28177357	-2.2326586	5.97E-04	0.017627465	0.8896	4241	tags=60%, list=32%, signal=88%
Control	GO_STEROID_BIOSYNTHETIC_PROCESS	GO_STEROID_BIOSYNTHETIC_PROCESS		78	-0.21413924	-2.227682	0.001420166	0.018059207	0.8972	6540	tags=71%, list=49%, signal=138%
Control	GO_NEPHRON_DEVELOPMENT	GO_NEPHRON_DEVELOPMENT		89	-0.20137008	-2.2258918	0.00163332	0.018152079	0.8999	3165	tags=44%, list=24%, signal=57%
Control	GO_VACUOLE_FUSION	GO_VACUOLE_FUSION		20	-0.41222858	-2.2223725	0.001008268	0.01846784	0.9051	7153	tags=95%, list=54%, signal=206%
Control	GO_ORGAN_GROWTH	GO_ORGAN_GROWTH		49	-0.2685643	-2.2209117	0	0.018533701	0.9067	2953	tags=49%, list=22%, signal=63%
Control	GO_UNSATURATED_FATTY_ACID_METABOLIC_PROCESS	GO_UNSATURATED_FATTY_ACID_METABOLIC_PROCESS		59	-0.24605168	-2.2203536	0.001013582	0.018465184	0.9071	4177	tags=56%, list=31%, signal=81%
Control	GO_FATTY_ACID_DERIVATIVE_METABOLIC_PROCESS	GO_FATTY_ACID_DERIVATIVE_METABOLIC_PROCESS		46	-0.27581337	-2.2115066	0.001815248	0.01946247	0.9185	2703	tags=48%, list=20%, signal=60%
Control	GO_REGULATION_OF_SMOOTH_MUSCLE_CELL_DIFFERENTIATION	GO_REGULATION_OF_SMOOTH_MUSCLE_CELL_DIFFERENTIATION		16	-0.45777434	-2.208656	5.98E-04	0.019694425	0.9223	3060	tags=69%, list=23%, signal=89%
Control	GO_DIGESTION	GO_DIGESTION		42	-0.2885624	-2.197948	0.001013171	0.021036962	0.9385	6301	tags=76%, list=47%, signal=144%
Control	GO_LUNG_EPITHELIUM_DEVELOPMENT	GO_LUNG_EPITHELIUM_DEVELOPMENT		24	-0.37654603	-2.1977158	0.001620417	0.020930877	0.9388	2757	tags=58%, list=21%, signal=73%
Control	GO_RESPONSE_TO_ESTRADIOL	GO_RESPONSE_TO_ESTRADIOL		108	-0.18055552	-2.1969438	0.001418727	0.020900615	0.9393	3403	tags=44%, list=26%, signal=58%
Control	GO_SPECIFICATION_OF_SYMMETRY	GO_SPECIFICATION_OF_SYMMETRY		79	-0.21077742	-2.1937957	0.001807592	0.021198912	0.9424	3103	tags=44%, list=23%, signal=57%
Control	GO_IONOTROPIC_GLUTAMATE_RECEPTOR_SIGNALING_PATHWAY	GO_IONOTROPIC_GLUTAMATE_RECEPTOR_SIGNALING_PATHWAY		14	-0.48472387	-2.1920543	0.001382853	0.021289192	0.9441	4955	tags=86%, list=37%, signal=137%
Control	GO_POSITIVE_REGULATION_OF_LIPID_TRANSPORT	GO_POSITIVE_REGULATION_OF_LIPID_TRANSPORT		33	-0.31790394	-2.187987	0.001433545	0.021739582	0.9476	5047	tags=70%, list=38%, signal=112%
Control	GO_BRANCHING_INVOLVED_IN_MAMMARY_GLAND_DUCT_MORPHOGENESIS	GO_BRANCHING_INVOLVED_IN_MAMMARY_GLAND_DUCT_MORPHOGENESIS		18	-0.43132824	-2.1859512	7.91E-04	0.021883858	0.9494	3873	tags=72%, list=29%, signal=102%
Control	GO_CELLULAR_LIPID_CATABOLIC_PROCESS	GO_CELLULAR_LIPID_CATABOLIC_PROCESS		109	-0.1794022	-2.180406	9.76E-04	0.022548782	0.9546	6534	tags=67%, list=49%, signal=131%
Control	GO_MORPHOGENESIS_OF_A_BRANCHING_STRUCTURE	GO_MORPHOGENESIS_OF_A_BRANCHING_STRUCTURE		132	-0.16263683	-2.1803985	0.001794258	0.022409253	0.9546	2290	tags=33%, list=17%, signal=40%
Control	GO_REGULATION_OF_SYSTEMIC_ARTERIAL_BLOOD_PRESSURE_BY_RENIN_ANGIOTENSIN	GO_REGULATION_OF_SYSTEMIC_ARTERIAL_BLOOD_PRESSURE_BY_RENIN_ANGIOTENSIN		12	-0.51913804	-2.1801896	7.98E-04	0.022304786	0.9549	4181	tags=83%, list=31%, signal=121%
Control	GO_LEUKOCYTE_DIFFERENTIATION	GO_LEUKOCYTE_DIFFERENTIATION		192	-0.13543573	-2.1795812	0.001801441	0.022251902	0.9555	3071	tags=36%, list=23%, signal=47%
Control	GO_REGULATION_OF_SMOOTHENED_SIGNALING_PATHWAY	GO_REGULATION_OF_SMOOTHENED_SIGNALING_PATHWAY		52	-0.2560576	-2.1777987	0.002007226	0.022384938	0.9578	2233	tags=42%, list=17%, signal=51%
Control	GO_REGULATION_OF_MEMBRANE_PROTEIN_ECTODOMAIN_PROTEOLYSIS	GO_REGULATION_OF_MEMBRANE_PROTEIN_ECTODOMAIN_PROTEOLYSIS		17	-0.43797305	-2.177773	0.001979806	0.022251904	0.9578	6693	tags=94%, list=50%, signal=189%
Control	GO_RESPONSE_TO_CARBOHYDRATE	GO_RESPONSE_TO_CARBOHYDRATE		117	-0.17220789	-2.1720135	0.001183432	0.022970878	0.9645	7952	tags=77%, list=60%, signal=190%
Control	GO_COLLAGEN_FIBRIL_ORGANIZATION	GO_COLLAGEN_FIBRIL_ORGANIZATION		34	-0.31322974	-2.1716208	0.001192606	0.022879992	0.9647	2102	tags=47%, list=16%, signal=56%
Control	GO_ADULT_LOCOMOTORY_BEHAVIOR	GO_ADULT_LOCOMOTORY_BEHAVIOR		57	-0.24301568	-2.1715925	8.13E-04	0.022749126	0.9648	2846	tags=46%, list=21%, signal=58%
Control	GO_C21_STEROID_HORMONE_METABOLIC_PROCESS	GO_C21_STEROID_HORMONE_METABOLIC_PROCESS		17	-0.43296283	-2.1684546	0.002379064	0.023077665	0.9669	2071	tags=59%, list=16%, signal=70%
Control	GO_SERTOLI_CELL_DEVELOPMENT	GO_SERTOLI_CELL_DEVELOPMENT		11	-0.5372629	-2.1650033	5.97E-04	0.02346758	0.9693	2531	tags=73%, list=19%, signal=90%
Control	GO_NEGATIVE_REGULATION_OF_INTERLEUKIN_8_PRODUCTION	GO_NEGATIVE_REGULATION_OF_INTERLEUKIN_8_PRODUCTION		11	-0.53357124	-2.1646814	0.001805054	0.023371248	0.9694	2580	tags=73%, list=19%, signal=90%
Control	GO_CELLULAR_RESPONSE_TO_VITAMIN	GO_CELLULAR_RESPONSE_TO_VITAMIN		21	-0.39594573	-2.1641793	0.001814516	0.023314793	0.97	2973	tags=62%, list=22%, signal=80%
Control	GO_EMBRYONIC_ORGAN_DEVELOPMENT	GO_EMBRYONIC_ORGAN_DEVELOPMENT		307	-0.10741105	-2.163762	0.00177655	0.023230407	0.9701	2588	tags=30%, list=19%, signal=36%
Control	GO_NEGATIVE_REGULATION_OF_EPITHELIAL_CELL_PROLIFERATION	GO_NEGATIVE_REGULATION_OF_EPITHELIAL_CELL_PROLIFERATION		93	-0.1916923	-2.160507	0.0023692	0.023596566	0.9725	4900	tags=56%, list=37%, signal=88%
Control	GO_STEROL_TRANSPORT	GO_STEROL_TRANSPORT		32	-0.32094213	-2.159975	0.00159109	0.02353197	0.9728	6126	tags=78%, list=46%, signal=145%
Control	GO_POSITIVE_REGULATION_OF_SEQUENCE_SPECIFIC_DNA_BINDING_TRANSCRIPTION_FACTOR_ACTIVITY	GO_POSITIVE_REGULATION_OF_SEQUENCE_SPECIFIC_DNA_BINDING_TRANSCRIPTION_FACTOR_ACTIVITY		174	-0.14231828	-2.1577768	0.002211944	0.023746764	0.9742	3403	tags=40%, list=26%, signal=53%
Control	GO_BEHAVIOR	GO_BEHAVIOR		324	-0.10424386	-2.1562505	0.001384768	0.02384527	0.9751	2709	tags=31%, list=20%, signal=37%
Control	GO_REGULATION_OF_CELLULAR_RESPONSE_TO_VASCULAR_ENDOTHELIAL_GROWTH_FACTOR_STIMULUS	GO_REGULATION_OF_CELLULAR_RESPONSE_TO_VASCULAR_ENDOTHELIAL_GROWTH_FACTOR_STIMULUS		10	-0.5608407	-2.1559398	0.00304013	0.023753563	0.9753	4512	tags=90%, list=34%, signal=136%
Control	GO_NEGATIVE_REGULATION_OF_EPITHELIAL_CELL_MIGRATION	GO_NEGATIVE_REGULATION_OF_EPITHELIAL_CELL_MIGRATION		41	-0.2852073	-2.15461	0.001574803	0.023812426	0.9765	2056	tags=44%, list=15%, signal=52%
Control	GO_NEGATIVE_REGULATION_OF_LIPID_TRANSPORT	GO_NEGATIVE_REGULATION_OF_LIPID_TRANSPORT		17	-0.4339427	-2.153758	0.0022115	0.023801904	0.977	2058	tags=59%, list=15%, signal=70%
Control	GO_FIBRIL_ORGANIZATION	GO_FIBRIL_ORGANIZATION		18	-0.4205488	-2.1482842	0.00356224	0.024504194	0.9791	2540	tags=61%, list=19%, signal=75%
Control	GO_CELLULAR_COMPONENT_ASSEMBLY_INVOLVED_IN_MORPHOGENESIS	GO_CELLULAR_COMPONENT_ASSEMBLY_INVOLVED_IN_MORPHOGENESIS		180	-0.13847682	-2.1435049	0.002392822	0.025137655	0.9805	3131	tags=37%, list=24%, signal=48%
Control	GO_NEGATIVE_REGULATION_OF_IMMUNE_RESPONSE	GO_NEGATIVE_REGULATION_OF_IMMUNE_RESPONSE		75	-0.21112274	-2.1403732	0.001198083	0.025506407	0.9817	2703	tags=41%, list=20%, signal=52%
Control	GO_IMMUNE_SYSTEM_DEVELOPMENT	GO_IMMUNE_SYSTEM_DEVELOPMENT		415	-0.09178531	-2.1392524	0.001198322	0.025529832	0.982	2757	tags=30%, list=21%, signal=36%
Control	GO_MONOCARBOXYLIC_ACID_CATABOLIC_PROCESS	GO_MONOCARBOXYLIC_ACID_CATABOLIC_PROCESS		75	-0.20958741	-2.135715	0.002435559	0.026004435	0.9831	3786	tags=49%, list=29%, signal=69%
Control	GO_FAT_CELL_DIFFERENTIATION	GO_FAT_CELL_DIFFERENTIATION		84	-0.19753246	-2.1354558	0.002188184	0.025900304	0.9832	3403	tags=45%, list=26%, signal=60%
Control	GO_MATING	GO_MATING		16	-0.44330344	-2.1335158	0.00322126	0.026056943	0.9839	3252	tags=69%, list=24%, signal=91%
Control	GO_KIDNEY_MESENCHYME_DEVELOPMENT	GO_KIDNEY_MESENCHYME_DEVELOPMENT		14	-0.47104102	-2.131489	0.002165354	0.026257388	0.9847	2290	tags=64%, list=17%, signal=78%
Control	GO_RELAXATION_OF_CARDIAC_MUSCLE	GO_RELAXATION_OF_CARDIAC_MUSCLE		11	-0.5284001	-2.1312275	0.002031694	0.02615834	0.985	1441	tags=64%, list=11%, signal=71%
Control	GO_CELLULAR_RESPONSE_TO_RETINOIC_ACID	GO_CELLULAR_RESPONSE_TO_RETINOIC_ACID		46	-0.26491916	-2.1265762	0.002412545	0.026774136	0.9862	3136	tags=50%, list=24%, signal=65%
Control	GO_POSITIVE_REGULATION_OF_CHOLESTEROL_EFFLUX	GO_POSITIVE_REGULATION_OF_CHOLESTEROL_EFFLUX		10	-0.5497062	-2.124525	0.002003205	0.027004408	0.9873	2003	tags=70%, list=15%, signal=82%
Control	GO_CELLULAR_RESPONSE_TO_LIPID	GO_CELLULAR_RESPONSE_TO_LIPID		342	-0.09974054	-2.122585	0.003940887	0.027201954	0.988	2439	tags=28%, list=18%, signal=33%
Control	GO_REGULATION_OF_CHOLESTEROL_STORAGE	GO_REGULATION_OF_CHOLESTEROL_STORAGE		10	-0.5497062	-2.118366	0.001802885	0.027771164	0.9895	2003	tags=70%, list=15%, signal=82%
Control	GO_NEUROMUSCULAR_PROCESS	GO_NEUROMUSCULAR_PROCESS		56	-0.24082035	-2.1148887	0.001795332	0.028223978	0.9905	2983	tags=46%, list=22%, signal=60%
Control	GO_SECONDARY_METABOLIC_PROCESS	GO_SECONDARY_METABOLIC_PROCESS		24	-0.36297137	-2.114777	0.002609394	0.02810552	0.9905	5151	tags=75%, list=39%, signal=122%
Control	GO_PROGESTERONE_METABOLIC_PROCESS	GO_PROGESTERONE_METABOLIC_PROCESS		10	-0.5489529	-2.111733	0.003450376	0.028521897	0.9911	2013	tags=70%, list=15%, signal=82%
Control	GO_REGULATION_OF_SEQUENCE_SPECIFIC_DNA_BINDING_TRANSCRIPTION_FACTOR_ACTIVITY	GO_REGULATION_OF_SEQUENCE_SPECIFIC_DNA_BINDING_TRANSCRIPTION_FACTOR_ACTIVITY		275	-0.10981208	-2.111283	0.00264658	0.028453834	0.9912	3403	tags=36%, list=26%, signal=48%
Control	GO_REGULATION_OF_VIRAL_ENTRY_INTO_HOST_CELL	GO_REGULATION_OF_VIRAL_ENTRY_INTO_HOST_CELL		18	-0.41255844	-2.107593	0.001588247	0.02898701	0.9924	5598	tags=83%, list=42%, signal=144%
Control	GO_POSITIVE_REGULATION_OF_NON_CANONICAL_WNT_SIGNALING_PATHWAY	GO_POSITIVE_REGULATION_OF_NON_CANONICAL_WNT_SIGNALING_PATHWAY		10	-0.5445382	-2.1059742	0.00218384	0.029123733	0.9928	3400	tags=80%, list=26%, signal=107%
Control	GO_ELECTRON_TRANSPORT_CHAIN	GO_ELECTRON_TRANSPORT_CHAIN		86	-0.1925556	-2.1034384	0.002187314	0.029434063	0.9936	9199	tags=88%, list=69%, signal=286%
Control	GO_INSULIN_LIKE_GROWTH_FACTOR_RECEPTOR_SIGNALING_PATHWAY	GO_INSULIN_LIKE_GROWTH_FACTOR_RECEPTOR_SIGNALING_PATHWAY		14	-0.46130908	-2.1008544	0.002610442	0.029755834	0.9943	3368	tags=71%, list=25%, signal=96%
Control	GO_REGULATION_OF_NON_CANONICAL_WNT_SIGNALING_PATHWAY	GO_REGULATION_OF_NON_CANONICAL_WNT_SIGNALING_PATHWAY		18	-0.41135234	-2.0987413	0.003244778	0.029999422	0.9948	3400	tags=67%, list=26%, signal=89%
Control	GO_BONE_GROWTH	GO_BONE_GROWTH		14	-0.4672516	-2.097521	0.002808425	0.030082908	0.9949	4238	tags=79%, list=32%, signal=115%
Control	GO_NEUROLOGICAL_SYSTEM_PROCESS	GO_NEUROLOGICAL_SYSTEM_PROCESS		432	-0.088371456	-2.0968676	0.002203967	0.030052712	0.995	2709	tags=29%, list=20%, signal=35%
Control	GO_ADULT_BEHAVIOR	GO_ADULT_BEHAVIOR		85	-0.19285151	-2.0968242	0.003435037	0.029915435	0.995	3238	tags=44%, list=24%, signal=57%
Control	GO_BILE_ACID_BIOSYNTHETIC_PROCESS	GO_BILE_ACID_BIOSYNTHETIC_PROCESS		12	-0.4938969	-2.084654	0.004155947	0.032110397	0.9968	3409	tags=75%, list=26%, signal=101%
Control	GO_ACUTE_INFLAMMATORY_RESPONSE	GO_ACUTE_INFLAMMATORY_RESPONSE		37	-0.28601274	-2.0842328	0.003419835	0.032033704	0.997	6983	tags=81%, list=53%, signal=170%
Control	GO_ARTERY_MORPHOGENESIS	GO_ARTERY_MORPHOGENESIS		42	-0.2712689	-2.0823045	0.00416584	0.03228739	0.9974	2102	tags=43%, list=16%, signal=51%
Control	GO_CILIUM_MORPHOGENESIS	GO_CILIUM_MORPHOGENESIS		160	-0.14107738	-2.0822175	0.002	0.03214525	0.9974	3131	tags=38%, list=24%, signal=48%
Control	GO_AORTA_MORPHOGENESIS	GO_AORTA_MORPHOGENESIS		17	-0.41942635	-2.0820997	0.003605047	0.0320137	0.9974	3032	tags=65%, list=23%, signal=84%
Control	GO_CELLULAR_RESPONSE_TO_GROWTH_HORMONE_STIMULUS	GO_CELLULAR_RESPONSE_TO_GROWTH_HORMONE_STIMULUS		16	-0.43288362	-2.081438	0.002654687	0.032008406	0.9975	2560	tags=63%, list=19%, signal=77%
Control	GO_REGULATION_OF_MACROPHAGE_CYTOKINE_PRODUCTION	GO_REGULATION_OF_MACROPHAGE_CYTOKINE_PRODUCTION		12	-0.4975889	-2.081394	0.002735978	0.03186801	0.9975	2253	tags=67%, list=17%, signal=80%
Control	GO_LUNG_CELL_DIFFERENTIATION	GO_LUNG_CELL_DIFFERENTIATION		18	-0.4041912	-2.0774937	0.004020101	0.032506857	0.9977	2757	tags=61%, list=21%, signal=77%
Control	GO_CELLULAR_RESPONSE_TO_ORGANIC_CYCLIC_COMPOUND	GO_CELLULAR_RESPONSE_TO_ORGANIC_CYCLIC_COMPOUND		350	-0.096147	-2.075201	0.001803607	0.032836106	0.9977	2439	tags=28%, list=18%, signal=33%
Control	GO_POSITIVE_REGULATION_OF_EPITHELIAL_CELL_PROLIFERATION	GO_POSITIVE_REGULATION_OF_EPITHELIAL_CELL_PROLIFERATION		118	-0.16373838	-2.0734444	0.004349545	0.033029452	0.9978	2686	tags=36%, list=20%, signal=45%
Control	GO_DETOXIFICATION	GO_DETOXIFICATION		51	-0.24703394	-2.0700667	0.004424779	0.03357583	0.9981	5588	tags=67%, list=42%, signal=115%
Control	GO_SULFUR_COMPOUND_CATABOLIC_PROCESS	GO_SULFUR_COMPOUND_CATABOLIC_PROCESS		33	-0.30228248	-2.0695992	0.003645201	0.033510137	0.9981	5254	tags=70%, list=40%, signal=115%
Control	GO_REGULATION_OF_MULTICELLULAR_ORGANISMAL_METABOLIC_PROCESS	GO_REGULATION_OF_MULTICELLULAR_ORGANISMAL_METABOLIC_PROCESS		30	-0.3154821	-2.0628765	0.003796204	0.03480144	0.9987	3790	tags=60%, list=29%, signal=84%
Control	GO_ARTERY_DEVELOPMENT	GO_ARTERY_DEVELOPMENT		64	-0.21788956	-2.0588343	0.004597242	0.03553794	0.9989	2102	tags=38%, list=16%, signal=44%
Control	GO_REGULATION_OF_HUMORAL_IMMUNE_RESPONSE	GO_REGULATION_OF_HUMORAL_IMMUNE_RESPONSE		23	-0.35941285	-2.0562918	0.002593258	0.035934664	0.999	5631	tags=78%, list=42%, signal=136%
Control	GO_RESPONSE_TO_GROWTH_HORMONE	GO_RESPONSE_TO_GROWTH_HORMONE		24	-0.34966063	-2.0535762	0.003441992	0.03637694	0.9991	2560	tags=54%, list=19%, signal=67%
Control	GO_CELLULAR_RESPONSE_TO_ACID_CHEMICAL	GO_CELLULAR_RESPONSE_TO_ACID_CHEMICAL		134	-0.15318085	-2.0510664	0.003189793	0.036768656	0.9992	4133	tags=46%, list=31%, signal=66%
Control	GO_PROTEIN_OLIGOMERIZATION	GO_PROTEIN_OLIGOMERIZATION		305	-0.1020852	-2.043806	0.004965243	0.038303938	0.9995	3075	tags=33%, list=23%, signal=42%
Control	GO_BROWN_FAT_CELL_DIFFERENTIATION	GO_BROWN_FAT_CELL_DIFFERENTIATION		19	-0.38926342	-2.0388699	0.004069176	0.03932433	0.9996	1829	tags=53%, list=14%, signal=61%
Control	GO_VASCULATURE_DEVELOPMENT	GO_VASCULATURE_DEVELOPMENT		386	-0.09102071	-2.0387928	0.004869142	0.039168645	0.9996	3060	tags=32%, list=23%, signal=40%
Control	GO_GLUTATHIONE_DERIVATIVE_METABOLIC_PROCESS	GO_GLUTATHIONE_DERIVATIVE_METABOLIC_PROCESS		17	-0.4125096	-2.034421	0.005090055	0.04006985	0.9996	5468	tags=82%, list=41%, signal=140%
Control	GO_CELL_FATE_SPECIFICATION	GO_CELL_FATE_SPECIFICATION		35	-0.29155192	-2.034295	0.003947888	0.03992476	0.9996	2970	tags=51%, list=22%, signal=66%
Control	GO_POSITIVE_REGULATION_OF_INTERLEUKIN_1_BETA_PRODUCTION	GO_POSITIVE_REGULATION_OF_INTERLEUKIN_1_BETA_PRODUCTION		18	-0.39665312	-2.0331707	0.004289335	0.04003706	0.9996	6547	tags=89%, list=49%, signal=175%
Control	GO_ALCOHOL_METABOLIC_PROCESS	GO_ALCOHOL_METABOLIC_PROCESS		251	-0.11146909	-2.0329502	0.00335902	0.0399155	0.9996	2200	tags=27%, list=17%, signal=32%
Control	GO_GENERATION_OF_PRECURSOR_METABOLITES_AND_ENERGY	GO_GENERATION_OF_PRECURSOR_METABOLITES_AND_ENERGY		237	-0.11354664	-2.0329335	0.005537975	0.039743688	0.9996	11187	tags=95%, list=84%, signal=593%
Control	GO_RESPONSE_TO_NUTRIENT	GO_RESPONSE_TO_NUTRIENT		142	-0.14626478	-2.03256	0.004994007	0.03966401	0.9996	3224	tags=39%, list=24%, signal=51%
Control	GO_LEUKOCYTE_ACTIVATION	GO_LEUKOCYTE_ACTIVATION		257	-0.11006772	-2.0313642	0.004807693	0.039776623	0.9997	2909	tags=33%, list=22%, signal=41%
Control	GO_TERPENOID_METABOLIC_PROCESS	GO_TERPENOID_METABOLIC_PROCESS		58	-0.22637492	-2.0289156	0.002982108	0.04019895	0.9997	3878	tags=52%, list=29%, signal=73%
Control	GO_REGULATION_OF_CHOLESTEROL_EFFLUX	GO_REGULATION_OF_CHOLESTEROL_EFFLUX		13	-0.46513215	-2.0264637	0.004022526	0.040617663	0.9998	2003	tags=62%, list=15%, signal=72%
Control	GO_NEGATIVE_REGULATION_OF_MUSCLE_CELL_DIFFERENTIATION	GO_NEGATIVE_REGULATION_OF_MUSCLE_CELL_DIFFERENTIATION		39	-0.2734733	-2.0258782	0.005295316	0.04059722	0.9998	4213	tags=59%, list=32%, signal=86%
Control	GO_EAR_DEVELOPMENT	GO_EAR_DEVELOPMENT		131	-0.15109667	-2.0252914	0.004183267	0.04055001	0.9999	1867	tags=29%, list=14%, signal=33%
Control	GO_REGULATION_OF_PLASMA_LIPOPROTEIN_PARTICLE_LEVELS	GO_REGULATION_OF_PLASMA_LIPOPROTEIN_PARTICLE_LEVELS		28	-0.3186697	-2.0193677	0.005143422	0.04190594	0.9999	7163	tags=86%, list=54%, signal=186%
Control	GO_ESTROGEN_METABOLIC_PROCESS	GO_ESTROGEN_METABOLIC_PROCESS		16	-0.41562405	-2.0185072	0.004992013	0.041940182	1	2789	tags=63%, list=21%, signal=79%
Control	GO_PROTEIN_MATURATION	GO_PROTEIN_MATURATION		204	-0.12222068	-2.0167892	0.00391696	0.04222421	1	2635	tags=32%, list=20%, signal=39%
Control	GO_GLAND_DEVELOPMENT	GO_GLAND_DEVELOPMENT		294	-0.102054976	-2.0150697	0.005216694	0.042482194	1	2290	tags=27%, list=17%, signal=32%
Control	GO_POSITIVE_REGULATION_OF_INTERLEUKIN_1_PRODUCTION	GO_POSITIVE_REGULATION_OF_INTERLEUKIN_1_PRODUCTION		20	-0.3746381	-2.0097868	0.006204964	0.043659426	1	2338	tags=55%, list=18%, signal=67%
Control	GO_HEART_DEVELOPMENT	GO_HEART_DEVELOPMENT		358	-0.09334917	-2.0084064	0.004378981	0.04384786	1	3210	tags=33%, list=24%, signal=43%
Control	GO_CONNECTIVE_TISSUE_DEVELOPMENT	GO_CONNECTIVE_TISSUE_DEVELOPMENT		151	-0.14031489	-2.0080178	0.003114658	0.043765754	1	2293	tags=31%, list=17%, signal=37%
Control	GO_ENDOCRINE_PROCESS	GO_ENDOCRINE_PROCESS		24	-0.34015837	-1.999968	0.005684125	0.04573016	1	2686	tags=54%, list=20%, signal=68%
Control	GO_MYELOID_LEUKOCYTE_ACTIVATION	GO_MYELOID_LEUKOCYTE_ACTIVATION		53	-0.23243299	-1.9951055	0.005229284	0.046921432	1	3693	tags=51%, list=28%, signal=70%
Control	GO_REGULATION_OF_ACUTE_INFLAMMATORY_RESPONSE	GO_REGULATION_OF_ACUTE_INFLAMMATORY_RESPONSE		40	-0.26737386	-1.99413	0.005162828	0.047013327	1	3434	tags=52%, list=26%, signal=71%
Control	GO_ENDOCRINE_PANCREAS_DEVELOPMENT	GO_ENDOCRINE_PANCREAS_DEVELOPMENT		25	-0.33245644	-1.9917352	0.0059988	0.047491807	1	3032	tags=56%, list=23%, signal=72%
Control	GO_REGULATION_OF_RETINOIC_ACID_RECEPTOR_SIGNALING_PATHWAY	GO_REGULATION_OF_RETINOIC_ACID_RECEPTOR_SIGNALING_PATHWAY		13	-0.4581012	-1.9908658	0.005752827	0.047558792	1	4140	tags=77%, list=31%, signal=112%
Control	GO_NEGATIVE_CHEMOTAXIS	GO_NEGATIVE_CHEMOTAXIS		33	-0.2909214	-1.9823599	0.004667208	0.049807906	1	5002	tags=67%, list=38%, signal=107%
Control	GO_DEFENSE_RESPONSE_TO_FUNGUS	GO_DEFENSE_RESPONSE_TO_FUNGUS		11	-0.4895242	-1.9810185	0.004334976	0.050022643	1	1957	tags=64%, list=15%, signal=75%
Control	GO_CILIUM_ORGANIZATION	GO_CILIUM_ORGANIZATION		144	-0.14090566	-1.9781424	0.005478896	0.05068579	1	3131	tags=38%, list=24%, signal=49%
Control	GO_REGULATION_OF_ENDOTHELIAL_CELL_MIGRATION	GO_REGULATION_OF_ENDOTHELIAL_CELL_MIGRATION		89	-0.17935033	-1.9730774	0.006938937	0.052031983	1	2560	tags=37%, list=19%, signal=46%
Control	GO_NEURAL_TUBE_FORMATION	GO_NEURAL_TUBE_FORMATION		83	-0.18481441	-1.9715697	0.006988818	0.05228852	1	3323	tags=43%, list=25%, signal=57%
Control	GO_ORGANIC_HYDROXY_COMPOUND_METABOLIC_PROCESS	GO_ORGANIC_HYDROXY_COMPOUND_METABOLIC_PROCESS		318	-0.096507855	-1.9715475	0.006857604	0.052088186	1	5517	tags=51%, list=42%, signal=85%
Control	GO_FORELIMB_MORPHOGENESIS	GO_FORELIMB_MORPHOGENESIS		31	-0.2991191	-1.9714587	0.005281332	0.05190646	1	2036	tags=45%, list=15%, signal=53%
Control	GO_REGULATION_OF_CARTILAGE_DEVELOPMENT	GO_REGULATION_OF_CARTILAGE_DEVELOPMENT		51	-0.23270701	-1.9645123	0.006558029	0.053864054	1	2131	tags=39%, list=16%, signal=47%
Control	GO_DEFENSE_RESPONSE_TO_GRAM_NEGATIVE_BACTERIUM	GO_DEFENSE_RESPONSE_TO_GRAM_NEGATIVE_BACTERIUM		18	-0.3885874	-1.96355	0.007274872	0.053956866	1	2226	tags=56%, list=17%, signal=67%
Control	GO_VASODILATION	GO_VASODILATION		19	-0.3760827	-1.9632788	0.006981847	0.05384918	1	2703	tags=58%, list=20%, signal=73%
Control	GO_CELLULAR_RESPONSE_TO_HORMONE_STIMULUS	GO_CELLULAR_RESPONSE_TO_HORMONE_STIMULUS		415	-0.08470731	-1.9623363	0.0079255	0.053930435	1	2560	tags=27%, list=19%, signal=33%
Control	GO_REGULATION_OF_OSTEOBLAST_DIFFERENTIATION	GO_REGULATION_OF_OSTEOBLAST_DIFFERENTIATION		91	-0.17640053	-1.9610893	0.007066425	0.054105785	1	2637	tags=37%, list=20%, signal=46%
Control	GO_HORMONE_BIOSYNTHETIC_PROCESS	GO_HORMONE_BIOSYNTHETIC_PROCESS		29	-0.30803728	-1.9578623	0.006300453	0.054937504	1	2789	tags=52%, list=21%, signal=65%
Control	GO_CELLULAR_RESPONSE_TO_CARBOHYDRATE_STIMULUS	GO_CELLULAR_RESPONSE_TO_CARBOHYDRATE_STIMULUS		55	-0.22342786	-1.9568872	0.008892482	0.055023205	1	7914	tags=82%, list=60%, signal=202%
Control	GO_CELLULAR_RESPIRATION	GO_CELLULAR_RESPIRATION		130	-0.14697488	-1.9555455	0.006247481	0.055256665	1	9308	tags=85%, list=70%, signal=280%
Control	GO_RESPONSE_TO_ESTROGEN	GO_RESPONSE_TO_ESTROGEN		160	-0.1330044	-1.9537382	0.006547619	0.05562013	1	3403	tags=39%, list=26%, signal=51%
Control	GO_KIDNEY_MORPHOGENESIS	GO_KIDNEY_MORPHOGENESIS		63	-0.20724605	-1.9528092	0.006842423	0.05570642	1	3165	tags=44%, list=24%, signal=58%
Control	GO_REGULATION_OF_SYSTEMIC_ARTERIAL_BLOOD_PRESSURE_BY_HORMONE	GO_REGULATION_OF_SYSTEMIC_ARTERIAL_BLOOD_PRESSURE_BY_HORMONE		17	-0.3917194	-1.9503386	0.007207207	0.05628224	1	4181	tags=71%, list=31%, signal=103%
Control	GO_MAMMARY_GLAND_DUCT_MORPHOGENESIS	GO_MAMMARY_GLAND_DUCT_MORPHOGENESIS		24	-0.3341252	-1.9500915	0.007545671	0.056145273	1	3873	tags=63%, list=29%, signal=88%
Control	GO_REGULATION_OF_CHEMOKINE_PRODUCTION	GO_REGULATION_OF_CHEMOKINE_PRODUCTION		44	-0.2470544	-1.9473462	0.007664381	0.056860555	1	6693	tags=75%, list=50%, signal=151%
Control	GO_NEUROMUSCULAR_PROCESS_CONTROLLING_POSTURE	GO_NEUROMUSCULAR_PROCESS_CONTROLLING_POSTURE		10	-0.50367635	-1.9439492	0.007458174	0.05778203	1	2614	tags=70%, list=20%, signal=87%
Control	GO_REGULATION_OF_PROTEIN_MATURATION	GO_REGULATION_OF_PROTEIN_MATURATION		53	-0.22736342	-1.9437906	0.007563694	0.05762667	1	4512	tags=57%, list=34%, signal=85%
Control	GO_MESODERMAL_CELL_DIFFERENTIATION	GO_MESODERMAL_CELL_DIFFERENTIATION		21	-0.35371223	-1.9435891	0.007845504	0.057475757	1	2268	tags=52%, list=17%, signal=63%
Control	GO_STAT_CASCADE	GO_STAT_CASCADE		38	-0.26489827	-1.9422958	0.009657947	0.057690028	1	2435	tags=45%, list=18%, signal=55%
Control	GO_POSITIVE_REGULATION_OF_SMOOTHENED_SIGNALING_PATHWAY	GO_POSITIVE_REGULATION_OF_SMOOTHENED_SIGNALING_PATHWAY		20	-0.36105248	-1.9419084	0.005345476	0.057611335	1	1854	tags=50%, list=14%, signal=58%
Control	GO_ORGANIC_HYDROXY_COMPOUND_TRANSPORT	GO_ORGANIC_HYDROXY_COMPOUND_TRANSPORT		82	-0.18186644	-1.9391218	0.010022049	0.05831877	1	3432	tags=44%, list=26%, signal=59%
Control	GO_CARTILAGE_DEVELOPMENT	GO_CARTILAGE_DEVELOPMENT		113	-0.15622413	-1.9387908	0.008030516	0.05821596	1	2293	tags=33%, list=17%, signal=39%
Control	GO_REGULATION_OF_ORGAN_MORPHOGENESIS	GO_REGULATION_OF_ORGAN_MORPHOGENESIS		209	-0.11445268	-1.937969	0.009007206	0.058289133	1	2191	tags=28%, list=16%, signal=33%
Control	GO_REGULATION_OF_PHOSPHATIDYLINOSITOL_3_KINASE_ACTIVITY	GO_REGULATION_OF_PHOSPHATIDYLINOSITOL_3_KINASE_ACTIVITY		27	-0.31613484	-1.9377222	0.007755021	0.058159657	1	730	tags=37%, list=5%, signal=39%
Control	GO_SINGLE_ORGANISM_BEHAVIOR	GO_SINGLE_ORGANISM_BEHAVIOR		246	-0.107071675	-1.9331621	0.005025126	0.059558894	1	2709	tags=31%, list=20%, signal=38%
Control	GO_REGULATION_OF_MESENCHYMAL_CELL_PROLIFERATION	GO_REGULATION_OF_MESENCHYMAL_CELL_PROLIFERATION		31	-0.29195094	-1.9294933	0.009358821	0.060643498	1	2131	tags=45%, list=16%, signal=54%
Control	GO_PLASMA_LIPOPROTEIN_PARTICLE_CLEARANCE	GO_PLASMA_LIPOPROTEIN_PARTICLE_CLEARANCE		15	-0.41294745	-1.927147	0.008728427	0.061215688	1	6920	tags=93%, list=52%, signal=195%
Control	GO_REGULATION_OF_MACROPHAGE_CHEMOTAXIS	GO_REGULATION_OF_MACROPHAGE_CHEMOTAXIS		10	-0.5009342	-1.9261773	0.009259259	0.061313204	1	1322	tags=60%, list=10%, signal=67%
Control	GO_PROSTANOID_METABOLIC_PROCESS	GO_PROSTANOID_METABOLIC_PROCESS		20	-0.36091676	-1.9247172	0.006218656	0.061609477	1	2520	tags=55%, list=19%, signal=68%
Control	GO_MORPHOGENESIS_OF_EMBRYONIC_EPITHELIUM	GO_MORPHOGENESIS_OF_EMBRYONIC_EPITHELIUM		111	-0.15663898	-1.9211168	0.009085522	0.062665485	1	3323	tags=41%, list=25%, signal=54%
Control	GO_NOTCH_SIGNALING_PATHWAY	GO_NOTCH_SIGNALING_PATHWAY		88	-0.17424355	-1.9177027	0.008672852	0.06371527	1	6608	tags=67%, list=50%, signal=133%
Control	GO_REGULATION_OF_WNT_SIGNALING_PATHWAY_PLANAR_CELL_POLARITY_PATHWAY	GO_REGULATION_OF_WNT_SIGNALING_PATHWAY_PLANAR_CELL_POLARITY_PATHWAY		11	-0.47467518	-1.9165314	0.009976057	0.06391801	1	5777	tags=91%, list=43%, signal=161%
Control	GO_REGULATION_OF_IMMUNE_EFFECTOR_PROCESS	GO_REGULATION_OF_IMMUNE_EFFECTOR_PROCESS		277	-0.099750265	-1.9145967	0.008728427	0.06441263	1	3739	tags=38%, list=28%, signal=52%
Control	GO_REGULATION_OF_SYSTEMIC_ARTERIAL_BLOOD_PRESSURE_MEDIATED_BY_A_CHEMICAL_SIGNAL	GO_REGULATION_OF_SYSTEMIC_ARTERIAL_BLOOD_PRESSURE_MEDIATED_BY_A_CHEMICAL_SIGNAL		24	-0.325905	-1.9128559	0.007601521	0.064815946	1	2875	tags=54%, list=22%, signal=69%
Control	GO_MULTICELLULAR_ORGANISMAL_HOMEOSTASIS	GO_MULTICELLULAR_ORGANISMAL_HOMEOSTASIS		157	-0.13071178	-1.9059	0.008768434	0.067201994	1	3108	tags=36%, list=23%, signal=47%
Control	GO_DEFENSE_RESPONSE_TO_GRAM_POSITIVE_BACTERIUM	GO_DEFENSE_RESPONSE_TO_GRAM_POSITIVE_BACTERIUM		32	-0.2834195	-1.9029696	0.010090818	0.06811745	1	5793	tags=72%, list=44%, signal=127%
Control	GO_MACROMOLECULAR_COMPLEX_REMODELING	GO_MACROMOLECULAR_COMPLEX_REMODELING		11	-0.4744286	-1.9026722	0.008837116	0.068005405	1	3365	tags=73%, list=25%, signal=97%
Control	GO_BILE_ACID_METABOLIC_PROCESS	GO_BILE_ACID_METABOLIC_PROCESS		19	-0.36430657	-1.9008554	0.009819639	0.06849778	1	6355	tags=84%, list=48%, signal=161%
Control	GO_LONG_CHAIN_FATTY_ACID_TRANSPORT	GO_LONG_CHAIN_FATTY_ACID_TRANSPORT		28	-0.30071554	-1.8997291	0.010564082	0.068684705	1	4080	tags=61%, list=31%, signal=87%
Control	GO_REGULATION_OF_TUMOR_NECROSIS_FACTOR_SUPERFAMILY_CYTOKINE_PRODUCTION	GO_REGULATION_OF_TUMOR_NECROSIS_FACTOR_SUPERFAMILY_CYTOKINE_PRODUCTION		65	-0.2003433	-1.896375	0.009329099	0.06977706	1	3075	tags=43%, list=23%, signal=56%
Control	GO_NEURAL_TUBE_PATTERNING	GO_NEURAL_TUBE_PATTERNING		23	-0.3289279	-1.8960987	0.011311769	0.06964087	1	3725	tags=61%, list=28%, signal=84%
Control	GO_NEGATIVE_REGULATION_OF_RESPONSE_TO_EXTRACELLULAR_STIMULUS	GO_NEGATIVE_REGULATION_OF_RESPONSE_TO_EXTRACELLULAR_STIMULUS		29	-0.29525876	-1.8955344	0.008791209	0.06961192	1	7081	tags=83%, list=53%, signal=177%
Control	GO_GLUTATHIONE_METABOLIC_PROCESS	GO_GLUTATHIONE_METABOLIC_PROCESS		44	-0.2411151	-1.8945916	0.010823812	0.069754474	1	5564	tags=66%, list=42%, signal=113%
Control	GO_LIPID_LOCALIZATION	GO_LIPID_LOCALIZATION		175	-0.12311716	-1.8936641	0.011480602	0.06988806	1	6737	tags=63%, list=51%, signal=126%
Control	GO_MUSCLE_STRUCTURE_DEVELOPMENT	GO_MUSCLE_STRUCTURE_DEVELOPMENT		309	-0.09395515	-1.8911936	0.01107157	0.07064364	1	2909	tags=31%, list=22%, signal=39%
Control	GO_POSITIVE_REGULATION_OF_BIOMINERAL_TISSUE_DEVELOPMENT	GO_POSITIVE_REGULATION_OF_BIOMINERAL_TISSUE_DEVELOPMENT		30	-0.288909	-1.8886367	0.008813282	0.07142158	1	2371	tags=47%, list=18%, signal=57%
Control	GO_MEMBRANE_DEPOLARIZATION_DURING_CARDIAC_MUSCLE_CELL_ACTION_POTENTIAL	GO_MEMBRANE_DEPOLARIZATION_DURING_CARDIAC_MUSCLE_CELL_ACTION_POTENTIAL		11	-0.4682027	-1.8878869	0.008962358	0.07147352	1	2240	tags=64%, list=17%, signal=76%
Control	GO_RESPONSE_TO_FUNGUS	GO_RESPONSE_TO_FUNGUS		19	-0.35933504	-1.886988	0.009577015	0.07162506	1	2226	tags=53%, list=17%, signal=63%
Control	GO_SKELETAL_SYSTEM_MORPHOGENESIS	GO_SKELETAL_SYSTEM_MORPHOGENESIS		160	-0.12833357	-1.8865582	0.009183673	0.07156048	1	2468	tags=31%, list=19%, signal=38%
Control	GO_AMINOGLYCAN_CATABOLIC_PROCESS	GO_AMINOGLYCAN_CATABOLIC_PROCESS		49	-0.22805177	-1.8851037	0.010503369	0.071892284	1	5658	tags=65%, list=43%, signal=113%
Control	GO_NEPHRON_EPITHELIUM_DEVELOPMENT	GO_NEPHRON_EPITHELIUM_DEVELOPMENT		70	-0.19139877	-1.8834378	0.010796497	0.07231287	1	3165	tags=43%, list=24%, signal=56%
Control	GO_IRON_ION_HOMEOSTASIS	GO_IRON_ION_HOMEOSTASIS		52	-0.21970631	-1.8830541	0.007161329	0.07223685	1	6035	tags=67%, list=45%, signal=123%
Control	GO_UTERUS_DEVELOPMENT	GO_UTERUS_DEVELOPMENT		15	-0.40663195	-1.8829404	0.008757962	0.07204937	1	4347	tags=73%, list=33%, signal=109%
Control	GO_METANEPHRIC_MESENCHYME_DEVELOPMENT	GO_METANEPHRIC_MESENCHYME_DEVELOPMENT		11	-0.46443567	-1.8828597	0.010948905	0.07184584	1	2290	tags=64%, list=17%, signal=77%
Control	GO_NEGATIVE_REGULATION_OF_CELL_ADHESION	GO_NEGATIVE_REGULATION_OF_CELL_ADHESION		154	-0.13156351	-1.8786827	0.011082007	0.07330129	1	2069	tags=29%, list=16%, signal=33%
Control	GO_CELLULAR_RESPONSE_TO_STEROID_HORMONE_STIMULUS	GO_CELLULAR_RESPONSE_TO_STEROID_HORMONE_STIMULUS		168	-0.12456978	-1.8763645	0.011386337	0.07400509	1	2637	tags=32%, list=20%, signal=40%
Control	GO_CARBOHYDRATE_HOMEOSTASIS	GO_CARBOHYDRATE_HOMEOSTASIS		116	-0.14854456	-1.8754133	0.012981904	0.07415575	1	4916	tags=52%, list=37%, signal=81%
Control	GO_NEURON_FATE_SPECIFICATION	GO_NEURON_FATE_SPECIFICATION		12	-0.44816154	-1.8729634	0.010705789	0.07495366	1	2909	tags=67%, list=22%, signal=85%
Control	GO_LIPID_MODIFICATION	GO_LIPID_MODIFICATION		147	-0.13273618	-1.8724701	0.012732417	0.07491178	1	5577	tags=55%, list=42%, signal=94%
Control	GO_CELLULAR_IRON_ION_HOMEOSTASIS	GO_CELLULAR_IRON_ION_HOMEOSTASIS		32	-0.27783543	-1.872408	0.010621242	0.07469252	1	5867	tags=72%, list=44%, signal=128%
Control	GO_REGULATION_OF_LIPID_CATABOLIC_PROCESS	GO_REGULATION_OF_LIPID_CATABOLIC_PROCESS		32	-0.27815613	-1.8694165	0.013033175	0.0757046	1	6693	tags=78%, list=50%, signal=157%
Control	GO_CELL_DIFFERENTIATION_IN_SPINAL_CORD	GO_CELL_DIFFERENTIATION_IN_SPINAL_CORD		25	-0.31256655	-1.8694022	0.009130607	0.07546859	1	2233	tags=48%, list=17%, signal=58%
Control	GO_FATTY_ACID_BETA_OXIDATION_USING_ACYL_COA_DEHYDROGENASE	GO_FATTY_ACID_BETA_OXIDATION_USING_ACYL_COA_DEHYDROGENASE		16	-0.38762435	-1.8690233	0.01308637	0.07538541	1	8142	tags=100%, list=61%, signal=258%
Control	GO_NEGATIVE_REGULATION_OF_SMOOTHENED_SIGNALING_PATHWAY	GO_NEGATIVE_REGULATION_OF_SMOOTHENED_SIGNALING_PATHWAY		21	-0.33924666	-1.8688307	0.011498811	0.0752249	1	3725	tags=62%, list=28%, signal=86%
Control	GO_NEURAL_TUBE_DEVELOPMENT	GO_NEURAL_TUBE_DEVELOPMENT		120	-0.1462549	-1.867757	0.009364821	0.075476065	1	3500	tags=41%, list=26%, signal=55%
Control	GO_VENTRAL_SPINAL_CORD_DEVELOPMENT	GO_VENTRAL_SPINAL_CORD_DEVELOPMENT		25	-0.31256655	-1.8667939	0.011244821	0.07565216	1	2233	tags=48%, list=17%, signal=58%
Control	GO_PEPTIDE_METABOLIC_PROCESS	GO_PEPTIDE_METABOLIC_PROCESS		487	-0.074152045	-1.8612483	0.008636273	0.07780141	1	7999	tags=67%, list=60%, signal=163%
Control	GO_REGULATION_OF_BLOOD_CIRCULATION	GO_REGULATION_OF_BLOOD_CIRCULATION		171	-0.12270667	-1.8609804	0.009343936	0.077691734	1	3053	tags=35%, list=23%, signal=45%
Control	GO_MUSCLE_ADAPTATION	GO_MUSCLE_ADAPTATION		20	-0.344421	-1.8605037	0.012846246	0.07764428	1	3403	tags=60%, list=26%, signal=81%
Control	GO_RESPONSE_TO_VITAMIN_D	GO_RESPONSE_TO_VITAMIN_D		28	-0.29476675	-1.8586942	0.012246537	0.07818093	1	3210	tags=54%, list=24%, signal=70%
Control	GO_REGULATION_OF_CHEMOTAXIS	GO_REGULATION_OF_CHEMOTAXIS		121	-0.14534543	-1.856726	0.013126492	0.07881496	1	4126	tags=45%, list=31%, signal=65%
Control	GO_ENERGY_DERIVATION_BY_OXIDATION_OF_ORGANIC_COMPOUNDS	GO_ENERGY_DERIVATION_BY_OXIDATION_OF_ORGANIC_COMPOUNDS		187	-0.116797775	-1.8545778	0.012286002	0.079487495	1	11187	tags=96%, list=84%, signal=598%
Control	GO_METANEPHRIC_NEPHRON_DEVELOPMENT	GO_METANEPHRIC_NEPHRON_DEVELOPMENT		25	-0.30826756	-1.8540864	0.011625576	0.079454795	1	2290	tags=48%, list=17%, signal=58%
Control	GO_DNA_DEMETHYLATION	GO_DNA_DEMETHYLATION		11	-0.45825085	-1.8516316	0.011394892	0.08030011	1	5995	tags=91%, list=45%, signal=166%
Control	GO_CELLULAR_RESPONSE_TO_NUTRIENT	GO_CELLULAR_RESPONSE_TO_NUTRIENT		32	-0.27693936	-1.8490318	0.011006604	0.08122702	1	2973	tags=50%, list=22%, signal=64%
Control	GO_NEGATIVE_REGULATION_OF_LEUKOCYTE_MIGRATION	GO_NEGATIVE_REGULATION_OF_LEUKOCYTE_MIGRATION		22	-0.32918388	-1.8477011	0.012222	0.081589475	1	3485	tags=59%, list=26%, signal=80%
Control	GO_EMBRYONIC_DIGESTIVE_TRACT_DEVELOPMENT	GO_EMBRYONIC_DIGESTIVE_TRACT_DEVELOPMENT		25	-0.30826756	-1.8448925	0.015096619	0.08258019	1	2290	tags=48%, list=17%, signal=58%
Control	GO_NEGATIVE_REGULATION_OF_CYTOKINE_PRODUCTION	GO_NEGATIVE_REGULATION_OF_CYTOKINE_PRODUCTION		145	-0.13221289	-1.84424	0.011565304	0.08261843	1	3211	tags=37%, list=24%, signal=49%
Control	GO_REGULATION_OF_MYOBLAST_DIFFERENTIATION	GO_REGULATION_OF_MYOBLAST_DIFFERENTIATION		32	-0.2721099	-1.8421932	0.011235955	0.08331346	1	3037	tags=50%, list=23%, signal=65%
Control	GO_PROTEIN_LOCALIZATION_TO_CILIUM	GO_PROTEIN_LOCALIZATION_TO_CILIUM		21	-0.3344212	-1.8418055	0.013467337	0.08324102	1	3789	tags=62%, list=29%, signal=86%
Control	GO_POSITIVE_REGULATION_OF_INTERLEUKIN_1_SECRETION	GO_POSITIVE_REGULATION_OF_INTERLEUKIN_1_SECRETION		12	-0.43618143	-1.8393235	0.01395166	0.08411891	1	6389	tags=92%, list=48%, signal=176%
Control	GO_CONVERGENT_EXTENSION	GO_CONVERGENT_EXTENSION		14	-0.40699753	-1.8364329	0.014381403	0.085211754	1	2191	tags=57%, list=16%, signal=68%
Control	GO_POSITIVE_REGULATION_OF_LIPID_METABOLIC_PROCESS	GO_POSITIVE_REGULATION_OF_LIPID_METABOLIC_PROCESS		90	-0.1640291	-1.8353324	0.015193922	0.08547524	1	2560	tags=36%, list=19%, signal=44%
Control	GO_REGULATION_OF_RESPONSE_TO_INTERFERON_GAMMA	GO_REGULATION_OF_RESPONSE_TO_INTERFERON_GAMMA		20	-0.3418275	-1.8324302	0.011535401	0.086588375	1	2109	tags=50%, list=16%, signal=59%
Control	GO_MESONEPHRIC_TUBULE_MORPHOGENESIS	GO_MESONEPHRIC_TUBULE_MORPHOGENESIS		41	-0.24307182	-1.8316911	0.015076374	0.08667367	1	2290	tags=41%, list=17%, signal=50%
Control	GO_REGULATION_OF_PHOSPHATIDYLINOSITOL_3_KINASE_SIGNALING	GO_REGULATION_OF_PHOSPHATIDYLINOSITOL_3_KINASE_SIGNALING		93	-0.16143462	-1.8261133	0.015933845	0.08908058	1	1871	tags=30%, list=14%, signal=35%
Control	GO_TUBE_FORMATION	GO_TUBE_FORMATION		109	-0.15009524	-1.8229002	0.012838801	0.09035501	1	2289	tags=32%, list=17%, signal=38%
Control	GO_NEGATIVE_REGULATION_OF_WOUND_HEALING	GO_NEGATIVE_REGULATION_OF_WOUND_HEALING		38	-0.24952918	-1.8219916	0.014778325	0.09052899	1	2289	tags=42%, list=17%, signal=51%
Control	GO_IMPORT_INTO_CELL	GO_IMPORT_INTO_CELL		26	-0.29861212	-1.8218914	0.011249498	0.09030845	1	2684	tags=50%, list=20%, signal=63%
Control	GO_REGULATION_OF_INTERLEUKIN_1_BETA_PRODUCTION	GO_REGULATION_OF_INTERLEUKIN_1_BETA_PRODUCTION		29	-0.28646052	-1.821528	0.012787724	0.09022069	1	3075	tags=52%, list=23%, signal=67%
Control	GO_CELL_PART_MORPHOGENESIS	GO_CELL_PART_MORPHOGENESIS		477	-0.07308208	-1.8204633	0.014559235	0.09048968	1	3131	tags=31%, list=24%, signal=39%
Control	GO_MONOCARBOXYLIC_ACID_TRANSPORT	GO_MONOCARBOXYLIC_ACID_TRANSPORT		71	-0.183444	-1.8201582	0.013620214	0.09038087	1	4874	tags=55%, list=37%, signal=86%
Control	GO_SHORT_CHAIN_FATTY_ACID_METABOLIC_PROCESS	GO_SHORT_CHAIN_FATTY_ACID_METABOLIC_PROCESS		12	-0.43331826	-1.8194833	0.01793722	0.090453155	1	6427	tags=92%, list=48%, signal=177%
Control	GO_CELL_ACTIVATION	GO_CELL_ACTIVATION		361	-0.08310441	-1.8158534	0.014090177	0.09201124	1	2938	tags=30%, list=22%, signal=38%
Control	GO_PROSTATE_GLAND_DEVELOPMENT	GO_PROSTATE_GLAND_DEVELOPMENT		33	-0.2661754	-1.8156958	0.011450382	0.09182398	1	1707	tags=39%, list=13%, signal=45%
Control	GO_REGULATION_OF_STEM_CELL_PROLIFERATION	GO_REGULATION_OF_STEM_CELL_PROLIFERATION		67	-0.18804935	-1.8129811	0.01450151	0.092932	1	2274	tags=36%, list=17%, signal=43%
Control	GO_RETINA_DEVELOPMENT_IN_CAMERA_TYPE_EYE	GO_RETINA_DEVELOPMENT_IN_CAMERA_TYPE_EYE		86	-0.16655274	-1.8128272	0.014970666	0.092745565	1	1510	tags=28%, list=11%, signal=31%
Control	GO_CELLULAR_RESPONSE_TO_ALCOHOL	GO_CELLULAR_RESPONSE_TO_ALCOHOL		87	-0.16564895	-1.8127735	0.014274226	0.092508584	1	2701	tags=37%, list=20%, signal=46%
Control	GO_MYELOID_LEUKOCYTE_DIFFERENTIATION	GO_MYELOID_LEUKOCYTE_DIFFERENTIATION		69	-0.18479654	-1.8125232	0.0144	0.09238423	1	2757	tags=39%, list=21%, signal=49%
Control	GO_EMBRYONIC_FORELIMB_MORPHOGENESIS	GO_EMBRYONIC_FORELIMB_MORPHOGENESIS		27	-0.2918458	-1.8109504	0.015755884	0.09293458	1	2036	tags=44%, list=15%, signal=52%
Control	GO_RESPONSE_TO_FATTY_ACID	GO_RESPONSE_TO_FATTY_ACID		65	-0.19099079	-1.8077135	0.01498801	0.094312094	1	3403	tags=45%, list=26%, signal=60%
Control	GO_MACROPHAGE_ACTIVATION	GO_MACROPHAGE_ACTIVATION		13	-0.41050175	-1.8064752	0.01529175	0.09469716	1	2728	tags=62%, list=21%, signal=77%
Control	GO_REGULATION_OF_OXIDOREDUCTASE_ACTIVITY	GO_REGULATION_OF_OXIDOREDUCTASE_ACTIVITY		66	-0.18859267	-1.8012966	0.013526955	0.09710932	1	2540	tags=38%, list=19%, signal=47%
Control	GO_FATTY_ACID_BETA_OXIDATION_USING_ACYL_COA_OXIDASE	GO_FATTY_ACID_BETA_OXIDATION_USING_ACYL_COA_OXIDASE		12	-0.4266124	-1.7994432	0.016616616	0.0977699	1	5409	tags=83%, list=41%, signal=140%
Control	GO_POSITIVE_REGULATION_OF_CHONDROCYTE_DIFFERENTIATION	GO_POSITIVE_REGULATION_OF_CHONDROCYTE_DIFFERENTIATION		16	-0.37270123	-1.7989905	0.016774455	0.09773794	1	1698	tags=50%, list=13%, signal=57%
Control	GO_SMOOTH_MUSCLE_TISSUE_DEVELOPMENT	GO_SMOOTH_MUSCLE_TISSUE_DEVELOPMENT		16	-0.37021405	-1.7977242	0.015133876	0.098153554	1	1731	tags=50%, list=13%, signal=57%
Control	GO_REGULATION_OF_INTERLEUKIN_1_SECRETION	GO_REGULATION_OF_INTERLEUKIN_1_SECRETION		17	-0.36195958	-1.7963493	0.016798219	0.098617084	1	3013	tags=59%, list=23%, signal=76%
Control	GO_REGULATION_OF_INTERLEUKIN_8_PRODUCTION	GO_REGULATION_OF_INTERLEUKIN_8_PRODUCTION		39	-0.24246594	-1.7962519	0.0162	0.09838877	1	2580	tags=44%, list=19%, signal=54%
Control	GO_REGULATION_OF_LIPID_METABOLIC_PROCESS	GO_REGULATION_OF_LIPID_METABOLIC_PROCESS		199	-0.10989529	-1.794878	0.015746422	0.09884311	1	2635	tags=31%, list=20%, signal=38%
Control	GO_NEGATIVE_REGULATION_OF_CELL_DEVELOPMENT	GO_NEGATIVE_REGULATION_OF_CELL_DEVELOPMENT		222	-0.10374013	-1.7911322	0.014869152	0.10057864	1	1578	tags=22%, list=12%, signal=25%
Control	GO_RETINOL_METABOLIC_PROCESS	GO_RETINOL_METABOLIC_PROCESS		17	-0.3606649	-1.7901306	0.017220665	0.10082602	1	4593	tags=71%, list=35%, signal=108%
Control	GO_EAR_MORPHOGENESIS	GO_EAR_MORPHOGENESIS		78	-0.17325455	-1.7901027	0.015136226	0.10056216	1	2141	tags=33%, list=16%, signal=40%
Control	GO_POSITIVE_REGULATION_OF_RESPONSE_TO_EXTERNAL_STIMULUS	GO_POSITIVE_REGULATION_OF_RESPONSE_TO_EXTERNAL_STIMULUS		182	-0.11477319	-1.7900214	0.01757157	0.10032473	1	6745	tags=62%, list=51%, signal=124%
Control	GO_POSITIVE_REGULATION_OF_VASCULATURE_DEVELOPMENT	GO_POSITIVE_REGULATION_OF_VASCULATURE_DEVELOPMENT		94	-0.15735328	-1.784311	0.016331408	0.10307646	1	3013	tags=38%, list=23%, signal=49%
Control	GO_REGULATION_OF_STAT_CASCADE	GO_REGULATION_OF_STAT_CASCADE		85	-0.16546173	-1.7826909	0.018624926	0.103684396	1	1099	tags=25%, list=8%, signal=27%
Control	GO_REGULATION_OF_INSULIN_RECEPTOR_SIGNALING_PATHWAY	GO_REGULATION_OF_INSULIN_RECEPTOR_SIGNALING_PATHWAY		33	-0.2604057	-1.7824894	0.019847635	0.10351558	1	2186	tags=42%, list=16%, signal=51%
Control	GO_NEGATIVE_REGULATION_OF_BLOOD_VESSEL_ENDOTHELIAL_CELL_MIGRATION	GO_NEGATIVE_REGULATION_OF_BLOOD_VESSEL_ENDOTHELIAL_CELL_MIGRATION		18	-0.35119858	-1.7809954	0.017953321	0.10405485	1	1984	tags=50%, list=15%, signal=59%
Control	GO_SPINAL_CORD_MOTOR_NEURON_DIFFERENTIATION	GO_SPINAL_CORD_MOTOR_NEURON_DIFFERENTIATION		20	-0.33247888	-1.777569	0.018044814	0.10569206	1	2233	tags=50%, list=17%, signal=60%
Control	GO_BONE_DEVELOPMENT	GO_BONE_DEVELOPMENT		121	-0.13908383	-1.776351	0.020477137	0.10610092	1	2891	tags=36%, list=22%, signal=45%
Control	GO_SPINAL_CORD_DEVELOPMENT	GO_SPINAL_CORD_DEVELOPMENT		68	-0.18344969	-1.7760879	0.02041217	0.10595833	1	2265	tags=35%, list=17%, signal=42%
Control	GO_REGULATION_OF_TRIGLYCERIDE_METABOLIC_PROCESS	GO_REGULATION_OF_TRIGLYCERIDE_METABOLIC_PROCESS		21	-0.32298228	-1.7759717	0.019736841	0.105737306	1	6471	tags=81%, list=49%, signal=158%
Control	GO_REGULATION_OF_VASCULAR_ENDOTHELIAL_GROWTH_FACTOR_RECEPTOR_SIGNALING_PATHWAY	GO_REGULATION_OF_VASCULAR_ENDOTHELIAL_GROWTH_FACTOR_RECEPTOR_SIGNALING_PATHWAY		22	-0.3156387	-1.7749187	0.021114016	0.10603672	1	2457	tags=50%, list=18%, signal=61%
Control	GO_REGULATION_OF_MYELOID_CELL_DIFFERENTIATION	GO_REGULATION_OF_MYELOID_CELL_DIFFERENTIATION		126	-0.13551775	-1.7746267	0.0222046	0.10591126	1	2435	tags=32%, list=18%, signal=39%
Control	GO_POSITIVE_REGULATION_OF_TUMOR_NECROSIS_FACTOR_SUPERFAMILY_CYTOKINE_PRODUCTION	GO_POSITIVE_REGULATION_OF_TUMOR_NECROSIS_FACTOR_SUPERFAMILY_CYTOKINE_PRODUCTION		38	-0.24297309	-1.7743137	0.019919517	0.10579697	1	3075	tags=47%, list=23%, signal=61%
Control	GO_TOOTH_MINERALIZATION	GO_TOOTH_MINERALIZATION		10	-0.4574356	-1.7740753	0.019509252	0.10565308	1	571	tags=50%, list=4%, signal=52%
Control	GO_AORTA_DEVELOPMENT	GO_AORTA_DEVELOPMENT		35	-0.25358677	-1.7722669	0.018577075	0.106381744	1	3473	tags=51%, list=26%, signal=69%
Control	GO_METANEPHRIC_NEPHRON_MORPHOGENESIS	GO_METANEPHRIC_NEPHRON_MORPHOGENESIS		17	-0.35763216	-1.7660557	0.021323677	0.10956861	1	2289	tags=53%, list=17%, signal=64%
