# Supplementary material for: Mammalian Hbs1L deficiency causes congenital anomalies and developmental delay associated with Pelota depletion and 80S monosome accumulation
Source: PLoS Genet. 2019 Feb 1;15(2):e1007917. doi: 10.1371/journal.pgen.1007917 (PMC6373978; doi:10.1371/journal.pgen.1007917)
Supplement: S2 Table — (CSV) [file pgen.1007917.s006.csv]

Enriched In	NAME	GS<br> follow link to MSigDB	GS DETAILS	SIZE	ES	NES	NOM p-val	FDR q-val	FWER p-val	RANK AT MAX	LEADING EDGE
Patient	GO_CHROMOSOME_CENTROMERIC_REGION	GO_CHROMOSOME_CENTROMERIC_REGION	Details ...	152	0.39705542	5.7193704	0	0	0	2563	tags=59%, list=19%, signal=72%
Patient	GO_CHROMOSOMAL_REGION	GO_CHROMOSOMAL_REGION	Details ...	267	0.30249813	5.713406	0	0	0	2579	tags=49%, list=19%, signal=60%
Patient	GO_CONDENSED_CHROMOSOME	GO_CONDENSED_CHROMOSOME	Details ...	154	0.38901395	5.635534	0	0	0	3776	tags=67%, list=28%, signal=92%
Patient	GO_CONDENSED_CHROMOSOME_CENTROMERIC_REGION	GO_CONDENSED_CHROMOSOME_CENTROMERIC_REGION	Details ...	85	0.4617614	4.9736896	0	0	0	3750	tags=74%, list=28%, signal=103%
Patient	GO_KINETOCHORE	GO_KINETOCHORE	Details ...	105	0.41254377	4.9520426	0	0	0	2659	tags=61%, list=20%, signal=76%
Patient	GO_SPINDLE	GO_SPINDLE	Details ...	251	0.2648319	4.8748493	0	0	0	3851	tags=55%, list=29%, signal=76%
Patient	GO_SPINDLE_POLE	GO_SPINDLE_POLE	Details ...	106	0.3297019	3.9498732	0	0	0	4176	tags=64%, list=31%, signal=93%
Patient	GO_SUPRAMOLECULAR_FIBER	GO_SUPRAMOLECULAR_FIBER	Details ...	428	0.16176525	3.8234293	0	0	0	3444	tags=42%, list=26%, signal=54%
Patient	GO_MICROTUBULE	GO_MICROTUBULE	Details ...	326	0.18382703	3.8131871	0	0	0	3444	tags=44%, list=26%, signal=58%
Patient	GO_REPLICATION_FORK	GO_REPLICATION_FORK	Details ...	61	0.4097443	3.7700107	0	0	0	3074	tags=64%, list=23%, signal=83%
Patient	GO_NUCLEAR_CHROMOSOME	GO_NUCLEAR_CHROMOSOME	Details ...	394	0.15989414	3.6699579	0	0	0	2085	tags=31%, list=16%, signal=36%
Patient	GO_SPINDLE_MICROTUBULE	GO_SPINDLE_MICROTUBULE	Details ...	52	0.41039208	3.486244	0	0	0	2488	tags=60%, list=19%, signal=73%
Patient	GO_CYTOSOLIC_PROTEASOME_COMPLEX	GO_CYTOSOLIC_PROTEASOME_COMPLEX	Details ...	11	0.830935	3.3448284	0	0	0	2254	tags=100%, list=17%, signal=120%
Patient	GO_CONDENSED_NUCLEAR_CHROMOSOME	GO_CONDENSED_NUCLEAR_CHROMOSOME	Details ...	57	0.37090003	3.3107984	0	0	0	3483	tags=63%, list=26%, signal=85%
Patient	GO_CONDENSED_CHROMOSOME_OUTER_KINETOCHORE	GO_CONDENSED_CHROMOSOME_OUTER_KINETOCHORE	Details ...	11	0.7779498	3.1368918	0	1.72E-05	2.00E-04	542	tags=82%, list=4%, signal=85%
Patient	GO_PROTEASOME_COMPLEX	GO_PROTEASOME_COMPLEX	Details ...	72	0.3158114	3.130819	0	1.62E-05	2.00E-04	5236	tags=71%, list=39%, signal=116%
Patient	GO_MCM_COMPLEX	GO_MCM_COMPLEX	Details ...	11	0.7682788	3.082185	0	2.22E-05	3.00E-04	1878	tags=91%, list=14%, signal=106%
Patient	GO_PROTEASOME_ACCESSORY_COMPLEX	GO_PROTEASOME_ACCESSORY_COMPLEX	Details ...	23	0.5312145	3.0490837	0	2.77E-05	4.00E-04	5661	tags=96%, list=43%, signal=166%
Patient	GO_CHROMOSOME_TELOMERIC_REGION	GO_CHROMOSOME_TELOMERIC_REGION	Details ...	122	0.23117588	2.9794474	0	5.31E-05	8.00E-04	4796	tags=59%, list=36%, signal=92%
Patient	GO_NUCLEAR_REPLICATION_FORK	GO_NUCLEAR_REPLICATION_FORK	Details ...	38	0.40124527	2.9251916	0	6.33E-05	0.001	3074	tags=63%, list=23%, signal=82%
Patient	GO_METHYLTRANSFERASE_COMPLEX	GO_METHYLTRANSFERASE_COMPLEX	Details ...	80	0.27058846	2.8373866	0	1.90E-04	0.0031	5891	tags=71%, list=44%, signal=127%
Patient	GO_CONDENSED_NUCLEAR_CHROMOSOME_CENTROMERIC_REGION	GO_CONDENSED_NUCLEAR_CHROMOSOME_CENTROMERIC_REGION	Details ...	13	0.6465457	2.83676	0	1.81E-04	0.0031	2659	tags=85%, list=20%, signal=106%
Patient	GO_CENTROSOME	GO_CENTROSOME	Details ...	431	0.11831483	2.804749	0	2.07E-04	0.0037	3533	tags=38%, list=27%, signal=50%
Patient	GO_ORGANELLAR_RIBOSOME	GO_ORGANELLAR_RIBOSOME	Details ...	67	0.28606528	2.7637274	0	2.63E-04	0.0049	8709	tags=94%, list=66%, signal=272%
Patient	GO_NUCLEAR_PERIPHERY	GO_NUCLEAR_PERIPHERY	Details ...	112	0.22248496	2.7522259	0	2.77E-04	0.0054	6557	tags=71%, list=49%, signal=140%
Patient	GO_PROTEASOME_REGULATORY_PARTICLE_BASE_SUBCOMPLEX	GO_PROTEASOME_REGULATORY_PARTICLE_BASE_SUBCOMPLEX	Details ...	12	0.64941233	2.7157016	0	3.82E-04	0.0077	4664	tags=100%, list=35%, signal=154%
Patient	GO_NUCLEOLAR_PART	GO_NUCLEOLAR_PART	Details ...	57	0.301409	2.6821492	0	4.75E-04	0.0099	8131	tags=91%, list=61%, signal=234%
Patient	GO_MICROTUBULE_ORGANIZING_CENTER_PART	GO_MICROTUBULE_ORGANIZING_CENTER_PART	Details ...	125	0.20688505	2.6666474	0	5.23E-04	0.0113	5247	tags=60%, list=39%, signal=98%
Patient	GO_CENTRIOLE	GO_CENTRIOLE	Details ...	86	0.24606617	2.658996	0	5.50E-04	0.0123	5247	tags=64%, list=39%, signal=105%
Patient	GO_PERICENTRIC_HETEROCHROMATIN	GO_PERICENTRIC_HETEROCHROMATIN	Details ...	13	0.60796535	2.6513636	0	5.48E-04	0.0126	3171	tags=85%, list=24%, signal=111%
Patient	GO_NUCLEAR_CHROMOSOME_TELOMERIC_REGION	GO_NUCLEAR_CHROMOSOME_TELOMERIC_REGION	Details ...	97	0.22818395	2.620244	0	7.32E-04	0.0173	4796	tags=59%, list=36%, signal=91%
Patient	GO_SPLICEOSOMAL_COMPLEX	GO_SPLICEOSOMAL_COMPLEX	Details ...	154	0.18092796	2.615124	0	7.25E-04	0.0176	9441	tags=89%, list=71%, signal=304%
Patient	GO_MITOTIC_SPINDLE	GO_MITOTIC_SPINDLE	Details ...	48	0.31956407	2.6067922	2.02E-04	7.78E-04	0.0195	474	tags=35%, list=4%, signal=37%
Patient	GO_PRERIBOSOME	GO_PRERIBOSOME	Details ...	57	0.29009643	2.5875485	3.98E-04	8.47E-04	0.0219	5484	tags=70%, list=41%, signal=119%
Patient	GO_CHROMOCENTER	GO_CHROMOCENTER	Details ...	12	0.61339664	2.5831757	2.03E-04	8.34E-04	0.0222	714	tags=67%, list=5%, signal=70%
Patient	GO_KINESIN_COMPLEX	GO_KINESIN_COMPLEX	Details ...	47	0.31675395	2.5550818	0	9.94E-04	0.027	3720	tags=60%, list=28%, signal=82%
Patient	GO_BRUSH_BORDER	GO_BRUSH_BORDER	Details ...	64	0.27054653	2.5371826	0	0.001097517	0.0306	5140	tags=66%, list=39%, signal=107%
Patient	GO_REPLISOME	GO_REPLISOME	Details ...	28	0.40392494	2.5313804	0	0.001123215	0.0321	1761	tags=54%, list=13%, signal=62%
Patient	GO_MIDBODY	GO_MIDBODY	Details ...	117	0.19911087	2.5136395	0	0.001255957	0.037	5325	tags=60%, list=40%, signal=99%
Patient	GO_NUCLEAR_MATRIX	GO_NUCLEAR_MATRIX	Details ...	89	0.22694503	2.5071635	6.00E-04	0.001275884	0.0385	6557	tags=72%, list=49%, signal=141%
Patient	GO_HISTONE_METHYLTRANSFERASE_COMPLEX	GO_HISTONE_METHYLTRANSFERASE_COMPLEX	Details ...	62	0.26910427	2.4794197	3.99E-04	0.001549259	0.0478	5654	tags=69%, list=43%, signal=120%
Patient	GO_SPINDLE_MIDZONE	GO_SPINDLE_MIDZONE	Details ...	25	0.40632626	2.427778	1.95E-04	0.002208259	0.0686	4176	tags=72%, list=31%, signal=105%
Patient	GO_90S_PRERIBOSOME	GO_90S_PRERIBOSOME	Details ...	23	0.41740248	2.3982942	2.02E-04	0.002665248	0.0841	4860	tags=78%, list=37%, signal=123%
Patient	GO_DNA_REPAIR_COMPLEX	GO_DNA_REPAIR_COMPLEX	Details ...	35	0.3413929	2.384227	6.01E-04	0.002899797	0.0932	5344	tags=74%, list=40%, signal=124%
Patient	GO_GOLGI_CISTERNA_MEMBRANE	GO_GOLGI_CISTERNA_MEMBRANE	Details ...	58	0.2632693	2.369138	1.98E-04	0.003136523	0.1029	3159	tags=50%, list=24%, signal=65%
Control	GO_EXTRACELLULAR_MATRIX	GO_EXTRACELLULAR_MATRIX	Details ...	287	-0.26887518	-5.2559085	0	0	0	3727	tags=54%, list=28%, signal=74%
Control	GO_PROTEINACEOUS_EXTRACELLULAR_MATRIX	GO_PROTEINACEOUS_EXTRACELLULAR_MATRIX	Details ...	240	-0.27447098	-4.9231787	0	0	0	3727	tags=55%, list=28%, signal=75%
Control	GO_CYTOSOLIC_RIBOSOME	GO_CYTOSOLIC_RIBOSOME	Details ...	100	-0.42005765	-4.8802824	0	0	0	5223	tags=81%, list=39%, signal=132%
Control	GO_CYTOSOLIC_LARGE_RIBOSOMAL_SUBUNIT	GO_CYTOSOLIC_LARGE_RIBOSOMAL_SUBUNIT	Details ...	56	-0.44807014	-3.9600368	0	0	0	5223	tags=84%, list=39%, signal=138%
Control	GO_EXTRACELLULAR_MATRIX_COMPONENT	GO_EXTRACELLULAR_MATRIX_COMPONENT	Details ...	98	-0.2931031	-3.3659685	0	1.32E-05	1.00E-04	3727	tags=57%, list=28%, signal=79%
Control	GO_CYTOSOLIC_SMALL_RIBOSOMAL_SUBUNIT	GO_CYTOSOLIC_SMALL_RIBOSOMAL_SUBUNIT	Details ...	37	-0.45835772	-3.3169236	0	1.10E-05	1.00E-04	5418	tags=86%, list=41%, signal=146%
Control	GO_CYTOSOLIC_PART	GO_CYTOSOLIC_PART	Details ...	181	-0.20271304	-3.1688757	0	1.93E-05	2.00E-04	5418	tags=61%, list=41%, signal=101%
Control	GO_INTRACILIARY_TRANSPORT_PARTICLE	GO_INTRACILIARY_TRANSPORT_PARTICLE	Details ...	29	-0.48340896	-3.0794604	0	5.30E-05	6.00E-04	4129	tags=79%, list=31%, signal=115%
Control	GO_RIBOSOMAL_SUBUNIT	GO_RIBOSOMAL_SUBUNIT	Details ...	148	-0.20894305	-2.941532	0	9.30E-05	0.0012	6232	tags=68%, list=47%, signal=126%
Control	GO_INTRACILIARY_TRANSPORT_PARTICLE_B	GO_INTRACILIARY_TRANSPORT_PARTICLE_B	Details ...	18	-0.50685966	-2.6032188	2.01E-04	0.001335356	0.0188	5085	tags=89%, list=38%, signal=144%
Control	GO_MICROBODY	GO_MICROBODY	Details ...	109	-0.20796825	-2.5271695	3.94E-04	0.002055971	0.0316	6767	tags=72%, list=51%, signal=145%
Control	GO_VACUOLAR_LUMEN	GO_VACUOLAR_LUMEN	Details ...	91	-0.21654171	-2.4099197	6.10E-04	0.004880652	0.0799	4881	tags=58%, list=37%, signal=91%
Control	GO_LARGE_RIBOSOMAL_SUBUNIT	GO_LARGE_RIBOSOMAL_SUBUNIT	Details ...	88	-0.21417646	-2.356813	5.88E-04	0.006705416	0.1165	6232	tags=68%, list=47%, signal=128%
Control	GO_LYTIC_VACUOLE	GO_LYTIC_VACUOLE	Details ...	402	-0.10211522	-2.3233297	9.83E-04	0.00791976	0.1461	5658	tags=52%, list=43%, signal=89%
Control	GO_SMALL_RIBOSOMAL_SUBUNIT	GO_SMALL_RIBOSOMAL_SUBUNIT	Details ...	60	-0.25369024	-2.3007915	7.93E-04	0.008634825	0.1677	8159	tags=87%, list=61%, signal=224%
Control	GO_CILIARY_PLASM	GO_CILIARY_PLASM	Details ...	55	-0.2613817	-2.2704499	0.001623377	0.009890749	0.2001	3789	tags=55%, list=29%, signal=76%
Control	GO_LYSOSOMAL_LUMEN	GO_LYSOSOMAL_LUMEN	Details ...	75	-0.22055267	-2.2474048	0.001621731	0.01080861	0.2285	4881	tags=59%, list=37%, signal=92%
Control	GO_RECEPTOR_COMPLEX	GO_RECEPTOR_COMPLEX	Details ...	204	-0.13135451	-2.17449	0.001402806	0.016579455	0.3442	2776	tags=34%, list=21%, signal=42%
Control	GO_BASEMENT_MEMBRANE	GO_BASEMENT_MEMBRANE	Details ...	70	-0.22067507	-2.171176	0.002007629	0.016025284	0.3495	3727	tags=50%, list=28%, signal=69%
Control	GO_PROTEIN_LIPID_COMPLEX	GO_PROTEIN_LIPID_COMPLEX	Details ...	18	-0.41723204	-2.129963	0.002016129	0.020132897	0.4344	4060	tags=72%, list=31%, signal=104%
Control	GO_RIBOSOME	GO_RIBOSOME	Details ...	202	-0.12827013	-2.116044	0.001628664	0.020966083	0.4638	9108	tags=81%, list=69%, signal=254%
Control	GO_CELL_SURFACE	GO_CELL_SURFACE	Details ...	428	-0.08861135	-2.1019003	0.003623189	0.021952627	0.495	2338	tags=26%, list=18%, signal=31%
Control	GO_HIGH_DENSITY_LIPOPROTEIN_PARTICLE	GO_HIGH_DENSITY_LIPOPROTEIN_PARTICLE	Details ...	10	-0.54717493	-2.0971231	0.00320064	0.021607403	0.5058	3365	tags=80%, list=25%, signal=107%
Control	GO_COLLAGEN_TRIMER	GO_COLLAGEN_TRIMER	Details ...	52	-0.24304716	-2.0756023	0.003372347	0.023663124	0.5561	3427	tags=50%, list=26%, signal=67%
Control	GO_FIBRIL	GO_FIBRIL	Details ...	12	-0.49525315	-2.0723276	0.004014452	0.023173237	0.5633	5605	tags=92%, list=42%, signal=158%
Control	GO_AUTOPHAGOSOME	GO_AUTOPHAGOSOME	Details ...	71	-0.2076082	-2.0495665	0.003355043	0.025531134	0.6118	6987	tags=73%, list=53%, signal=154%
Control	GO_T_TUBULE	GO_T_TUBULE	Details ...	36	-0.28411835	-2.024734	0.005878775	0.028543487	0.663	2879	tags=50%, list=22%, signal=64%
Control	GO_INTERSTITIAL_MATRIX	GO_INTERSTITIAL_MATRIX	Details ...	12	-0.4718957	-1.9896567	0.006106249	0.034244686	0.7399	3701	tags=75%, list=28%, signal=104%
Control	GO_BASAL_LAMINA	GO_BASAL_LAMINA	Details ...	18	-0.3897935	-1.9872658	0.007772021	0.033603337	0.7445	3686	tags=67%, list=28%, signal=92%
Control	GO_HOPS_COMPLEX	GO_HOPS_COMPLEX	Details ...	12	-0.47212175	-1.9712038	0.00780156	0.03566644	0.7767	4805	tags=83%, list=36%, signal=130%
Control	GO_MOTILE_CILIUM	GO_MOTILE_CILIUM	Details ...	63	-0.20950435	-1.959378	0.006684221	0.037054386	0.7995	4822	tags=57%, list=36%, signal=89%
Control	GO_CILIARY_PART	GO_CILIARY_PART	Details ...	211	-0.11694666	-1.9557469	0.005941771	0.0367802	0.8065	3131	tags=35%, list=24%, signal=45%
Control	GO_MICROBODY_PART	GO_MICROBODY_PART	Details ...	78	-0.18405385	-1.9053528	0.009203055	0.04777364	0.893	6767	tags=69%, list=51%, signal=140%
Control	GO_CILIARY_TIP	GO_CILIARY_TIP	Details ...	41	-0.25100055	-1.9017104	0.008487959	0.047261864	0.8977	4129	tags=56%, list=31%, signal=81%
Control	GO_EXTERNAL_SIDE_OF_PLASMA_MEMBRANE	GO_EXTERNAL_SIDE_OF_PLASMA_MEMBRANE	Details ...	107	-0.15641886	-1.8965453	0.009308774	0.047311787	0.9041	3030	tags=38%, list=23%, signal=49%
Control	GO_PLATELET_ALPHA_GRANULE	GO_PLATELET_ALPHA_GRANULE	Details ...	47	-0.23157847	-1.8727236	0.01009901	0.05253467	0.9327	2871	tags=45%, list=22%, signal=57%
Control	GO_NONMOTILE_PRIMARY_CILIUM	GO_NONMOTILE_PRIMARY_CILIUM	Details ...	81	-0.17761114	-1.8632549	0.011666996	0.05398404	0.941	7824	tags=77%, list=59%, signal=185%
Control	GO_BLOOD_MICROPARTICLE	GO_BLOOD_MICROPARTICLE	Details ...	53	-0.21065025	-1.8196119	0.017150927	0.066510364	0.9721	2728	tags=42%, list=21%, signal=52%
Control	GO_AXONEME_PART	GO_AXONEME_PART	Details ...	12	-0.43143457	-1.8050346	0.018841166	0.06994405	0.9801	3131	tags=67%, list=24%, signal=87%
Control	GO_PRIMARY_CILIUM	GO_PRIMARY_CILIUM	Details ...	141	-0.12877497	-1.7976471	0.01709062	0.07095843	0.9827	7824	tags=72%, list=59%, signal=172%
Control	GO_MICROBODY_LUMEN	GO_MICROBODY_LUMEN	Details ...	34	-0.25602663	-1.7827481	0.016032064	0.07488569	0.9886	6767	tags=76%, list=51%, signal=155%
Control	GO_MHC_PROTEIN_COMPLEX	GO_MHC_PROTEIN_COMPLEX	Details ...	12	-0.41907775	-1.7694511	0.017655227	0.07850121	0.9914	7723	tags=100%, list=58%, signal=239%
Control	GO_SECRETORY_GRANULE_LUMEN	GO_SECRETORY_GRANULE_LUMEN	Details ...	45	-0.21886851	-1.7335728	0.022727273	0.092264846	0.9973	941	tags=29%, list=7%, signal=31%
Control	GO_DENDRITE_MEMBRANE	GO_DENDRITE_MEMBRANE	Details ...	13	-0.39204043	-1.7231113	0.023866348	0.09513903	0.9982	2973	tags=62%, list=22%, signal=79%
Control	GO_VESICLE_LUMEN	GO_VESICLE_LUMEN	Details ...	57	-0.19322518	-1.7150086	0.023833169	0.096897624	0.9984	941	tags=26%, list=7%, signal=28%
Control	GO_COMPLEX_OF_COLLAGEN_TRIMERS	GO_COMPLEX_OF_COLLAGEN_TRIMERS	Details ...	21	-0.31046626	-1.7015785	0.028502122	0.10142025	0.9992	6637	tags=81%, list=50%, signal=162%
Control	GO_BANDED_COLLAGEN_FIBRIL	GO_BANDED_COLLAGEN_FIBRIL	Details ...	11	-0.42289543	-1.6945107	0.025789684	0.10270719	0.9995	4049	tags=73%, list=30%, signal=105%
