# Supplementary material for: Mammalian Hbs1L deficiency causes congenital anomalies and developmental delay associated with Pelota depletion and 80S monosome accumulation
Source: PLoS Genet. 2019 Feb 1;15(2):e1007917. doi: 10.1371/journal.pgen.1007917 (PMC6373978; doi:10.1371/journal.pgen.1007917)
Supplement: S3 Table — (CSV) [file pgen.1007917.s007.csv]

Enriched in	NAME	GS<br> follow link to MSigDB	GS DETAILS	SIZE	ES	NES	NOM p-val	FDR q-val	FWER p-val	RANK AT MAX	LEADING EDGE
Patient	GO_TRANSLATIONAL_INITIATION	GO_TRANSLATIONAL_INITIATION	Details ...	133	0.66534436	8.977983	0	0	0	372	tags=69%, list=3%, signal=71%
Patient	GO_ESTABLISHMENT_OF_PROTEIN_LOCALIZATION_TO_ENDOPLASMIC_RETICULUM	GO_ESTABLISHMENT_OF_PROTEIN_LOCALIZATION_TO_ENDOPLASMIC_RETICULUM	Details ...	97	0.7567103	8.703151	0	0	0	139	tags=76%, list=1%, signal=77%
Patient	GO_NUCLEAR_TRANSCRIBED_MRNA_CATABOLIC_PROCESS_NONSENSE_MEDIATED_DECAY	GO_NUCLEAR_TRANSCRIBED_MRNA_CATABOLIC_PROCESS_NONSENSE_MEDIATED_DECAY	Details ...	112	0.6701215	8.263482	0	0	0	454	tags=71%, list=4%, signal=73%
Patient	GO_PROTEIN_LOCALIZATION_TO_ENDOPLASMIC_RETICULUM	GO_PROTEIN_LOCALIZATION_TO_ENDOPLASMIC_RETICULUM	Details ...	113	0.65247035	8.121226	0	0	0	194	tags=66%, list=2%, signal=67%
Patient	GO_MULTI_ORGANISM_METABOLIC_PROCESS	GO_MULTI_ORGANISM_METABOLIC_PROCESS	Details ...	130	0.600439	7.942089	0	0	0	570	tags=65%, list=5%, signal=67%
Patient	GO_PROTEIN_TARGETING_TO_MEMBRANE	GO_PROTEIN_TARGETING_TO_MEMBRANE	Details ...	137	0.54068214	7.324588	0	0	0	146	tags=55%, list=1%, signal=55%
Patient	GO_RNA_CATABOLIC_PROCESS	GO_RNA_CATABOLIC_PROCESS	Details ...	200	0.39003825	6.3756723	0	0	0	454	tags=43%, list=4%, signal=44%
Patient	GO_AMIDE_BIOSYNTHETIC_PROCESS	GO_AMIDE_BIOSYNTHETIC_PROCESS	Details ...	414	0.25791973	5.9528875	0	0	0	372	tags=28%, list=3%, signal=28%
Patient	GO_RIBONUCLEOPROTEIN_COMPLEX_BIOGENESIS	GO_RIBONUCLEOPROTEIN_COMPLEX_BIOGENESIS	Details ...	388	0.26413843	5.949815	0	0	0	1950	tags=44%, list=18%, signal=51%
Patient	GO_RRNA_METABOLIC_PROCESS	GO_RRNA_METABOLIC_PROCESS	Details ...	227	0.3340009	5.827928	0	0	0	1081	tags=43%, list=10%, signal=46%
Patient	GO_ESTABLISHMENT_OF_PROTEIN_LOCALIZATION_TO_MEMBRANE	GO_ESTABLISHMENT_OF_PROTEIN_LOCALIZATION_TO_MEMBRANE	Details ...	221	0.3371692	5.7977653	0	0	0	146	tags=34%, list=1%, signal=34%
Patient	GO_RIBOSOME_BIOGENESIS	GO_RIBOSOME_BIOGENESIS	Details ...	273	0.30293074	5.7059913	0	0	0	1081	tags=40%, list=10%, signal=43%
Patient	GO_VIRAL_LIFE_CYCLE	GO_VIRAL_LIFE_CYCLE	Details ...	237	0.31892067	5.704411	0	0	0	139	tags=32%, list=1%, signal=32%
Patient	GO_PEPTIDE_METABOLIC_PROCESS	GO_PEPTIDE_METABOLIC_PROCESS	Details ...	453	0.23349595	5.570283	0	0	0	372	tags=26%, list=3%, signal=26%
Patient	GO_NCRNA_PROCESSING	GO_NCRNA_PROCESSING	Details ...	339	0.2528914	5.287994	0	0	0	1970	tags=43%, list=18%, signal=51%
Patient	GO_NCRNA_METABOLIC_PROCESS	GO_NCRNA_METABOLIC_PROCESS	Details ...	455	0.20612995	5.018868	0	0	0	1970	tags=38%, list=18%, signal=45%
Patient	GO_ESTABLISHMENT_OF_PROTEIN_LOCALIZATION_TO_ORGANELLE	GO_ESTABLISHMENT_OF_PROTEIN_LOCALIZATION_TO_ORGANELLE	Details ...	301	0.25210056	4.997578	0	0	0	1727	tags=41%, list=16%, signal=47%
Patient	GO_PROTEIN_LOCALIZATION_TO_MEMBRANE	GO_PROTEIN_LOCALIZATION_TO_MEMBRANE	Details ...	294	0.2517344	4.946171	0	0	0	146	tags=26%, list=1%, signal=25%
Patient	GO_ORGANIC_CYCLIC_COMPOUND_CATABOLIC_PROCESS	GO_ORGANIC_CYCLIC_COMPOUND_CATABOLIC_PROCESS	Details ...	306	0.24582575	4.93809	0	0	0	454	tags=28%, list=4%, signal=29%
Patient	GO_PROTEIN_TARGETING	GO_PROTEIN_TARGETING	Details ...	336	0.23087028	4.8392363	0	0	0	1727	tags=38%, list=16%, signal=44%
Patient	GO_PROTEIN_LOCALIZATION_TO_ORGANELLE	GO_PROTEIN_LOCALIZATION_TO_ORGANELLE	Details ...	454	0.1730238	4.195856	0	0	0	1727	tags=33%, list=16%, signal=37%
Patient	GO_RIBONUCLEOPROTEIN_COMPLEX_SUBUNIT_ORGANIZATION	GO_RIBONUCLEOPROTEIN_COMPLEX_SUBUNIT_ORGANIZATION	Details ...	172	0.25679144	3.9086597	0	0	0	1788	tags=42%, list=17%, signal=49%
Patient	GO_CYTOPLASMIC_TRANSLATION	GO_CYTOPLASMIC_TRANSLATION	Details ...	39	0.48251858	3.5626323	0	0	0	1727	tags=64%, list=16%, signal=76%
Patient	GO_RIBOSOME_ASSEMBLY	GO_RIBOSOME_ASSEMBLY	Details ...	45	0.42629498	3.3692026	0	0	0	1412	tags=56%, list=13%, signal=64%
Patient	GO_FORMATION_OF_TRANSLATION_PREINITIATION_COMPLEX	GO_FORMATION_OF_TRANSLATION_PREINITIATION_COMPLEX	Details ...	19	0.6339553	3.3144796	0	2.92E-06	1.00E-04	1688	tags=79%, list=16%, signal=93%
Patient	GO_RNA_SPLICING	GO_RNA_SPLICING	Details ...	312	0.16182731	3.313198	0	2.81E-06	1.00E-04	6530	tags=76%, list=61%, signal=188%
Patient	GO_RNA_SPLICING_VIA_TRANSESTERIFICATION_REACTIONS	GO_RNA_SPLICING_VIA_TRANSESTERIFICATION_REACTIONS	Details ...	240	0.17250077	3.094318	0	2.92E-05	0.0011	5998	tags=73%, list=56%, signal=160%
Patient	GO_MRNA_PROCESSING	GO_MRNA_PROCESSING	Details ...	358	0.13193545	2.8627973	0	3.10E-04	0.012	6003	tags=68%, list=56%, signal=149%
Patient	GO_RIBOSOMAL_SMALL_SUBUNIT_BIOGENESIS	GO_RIBOSOMAL_SMALL_SUBUNIT_BIOGENESIS	Details ...	52	0.3289571	2.7915478	0	5.69E-04	0.0227	1031	tags=42%, list=10%, signal=47%
Patient	GO_RIBOSOMAL_LARGE_SUBUNIT_BIOGENESIS	GO_RIBOSOMAL_LARGE_SUBUNIT_BIOGENESIS	Details ...	46	0.3344145	2.6852372	0	0.001383805	0.0558	159	tags=35%, list=1%, signal=35%
Patient	GO_RIBOSOMAL_SMALL_SUBUNIT_ASSEMBLY	GO_RIBOSOMAL_SMALL_SUBUNIT_ASSEMBLY	Details ...	15	0.53637326	2.5027373	1.99E-04	0.006295183	0.238	1412	tags=67%, list=13%, signal=77%
Patient	GO_RIBOSOMAL_LARGE_SUBUNIT_ASSEMBLY	GO_RIBOSOMAL_LARGE_SUBUNIT_ASSEMBLY	Details ...	21	0.44459343	2.4512486	4.02E-04	0.009154003	0.3376	1376	tags=57%, list=13%, signal=65%
Patient	GO_NUCLEAR_IMPORT	GO_NUCLEAR_IMPORT	Details ...	102	0.20578142	2.4109237	2.02E-04	0.011933257	0.4234	4884	tags=66%, list=45%, signal=119%
Patient	GO_REGULATION_OF_TRANSLATIONAL_INITIATION	GO_REGULATION_OF_TRANSLATIONAL_INITIATION	Details ...	70	0.24495474	2.4023874	6.01E-04	0.012304584	0.4414	1688	tags=40%, list=16%, signal=47%
Patient	GO_PURINE_CONTAINING_COMPOUND_BIOSYNTHETIC_PROCESS	GO_PURINE_CONTAINING_COMPOUND_BIOSYNTHETIC_PROCESS	Details ...	78	0.21636666	2.2528815	0.001606103	0.035016567	0.816	4042	tags=59%, list=37%, signal=94%
Patient	GO_HEME_BIOSYNTHETIC_PROCESS	GO_HEME_BIOSYNTHETIC_PROCESS	Details ...	18	0.43975848	2.24161	3.96E-04	0.03673524	0.8395	6048	tags=100%, list=56%, signal=227%
Patient	GO_PURINE_NUCLEOSIDE_MONOPHOSPHATE_BIOSYNTHETIC_PROCESS	GO_PURINE_NUCLEOSIDE_MONOPHOSPHATE_BIOSYNTHETIC_PROCESS	Details ...	35	0.3178319	2.227229	0.001596806	0.03934548	0.8655	3977	tags=69%, list=37%, signal=108%
Patient	GO_PROTEIN_IMPORT_INTO_NUCLEUS_TRANSLOCATION	GO_PROTEIN_IMPORT_INTO_NUCLEUS_TRANSLOCATION	Details ...	19	0.41169396	2.1637232	0.00138559	0.0583619	0.9574	5783	tags=95%, list=54%, signal=204%
Patient	GO_REGULATION_OF_CELLULAR_AMIDE_METABOLIC_PROCESS	GO_REGULATION_OF_CELLULAR_AMIDE_METABOLIC_PROCESS	Details ...	264	0.11300152	2.1264606	0.001974334	0.07261731	0.9836	1792	tags=28%, list=17%, signal=32%
Patient	GO_TETRAPYRROLE_BIOSYNTHETIC_PROCESS	GO_TETRAPYRROLE_BIOSYNTHETIC_PROCESS	Details ...	24	0.36078712	2.1227758	0.001205303	0.072482124	0.9852	6451	tags=96%, list=60%, signal=238%
Control	GO_PROTEIN_CATABOLIC_PROCESS	GO_PROTEIN_CATABOLIC_PROCESS	Details ...	468	-0.1372002	-3.368756	0	0	0	5521	tags=64%, list=51%, signal=126%
Control	GO_MULTICELLULAR_ORGANISM_REPRODUCTION	GO_MULTICELLULAR_ORGANISM_REPRODUCTION	Details ...	357	-0.12785423	-2.773529	0	0.01852935	0.0285	5464	tags=63%, list=51%, signal=124%
Control	GO_PROTEASOMAL_PROTEIN_CATABOLIC_PROCESS	GO_PROTEASOMAL_PROTEIN_CATABOLIC_PROCESS	Details ...	245	-0.1491694	-2.6827903	2.02E-04	0.026715802	0.0604	5427	tags=65%, list=50%, signal=128%
Control	GO_LIPOPROTEIN_METABOLIC_PROCESS	GO_LIPOPROTEIN_METABOLIC_PROCESS	Details ...	89	-0.24201643	-2.6805494	0	0.020549884	0.0619	4440	tags=65%, list=41%, signal=110%
Control	GO_RESPONSE_TO_LIPID	GO_RESPONSE_TO_LIPID	Details ...	487	-0.10460991	-2.6213067	0	0.026731048	0.099	5810	tags=64%, list=54%, signal=132%
Control	GO_REGULATION_OF_PROTEOLYSIS	GO_REGULATION_OF_PROTEOLYSIS	Details ...	457	-0.107173756	-2.6108282	0	0.024153762	0.1072	5383	tags=60%, list=50%, signal=115%
Control	GO_REGULATION_OF_PROTEIN_CATABOLIC_PROCESS	GO_REGULATION_OF_PROTEIN_CATABOLIC_PROCESS	Details ...	321	-0.11972895	-2.4641142	0	0.06620759	0.3029	5366	tags=61%, list=50%, signal=119%
Control	GO_MULTI_ORGANISM_REPRODUCTIVE_PROCESS	GO_MULTI_ORGANISM_REPRODUCTIVE_PROCESS	Details ...	400	-0.10764037	-2.4538102	0	0.06265183	0.3245	5461	tags=61%, list=51%, signal=119%
Control	GO_PHOSPHOLIPASE_C_ACTIVATING_G_PROTEIN_COUPLED_RECEPTOR_SIGNALING_PATHWAY	GO_PHOSPHOLIPASE_C_ACTIVATING_G_PROTEIN_COUPLED_RECEPTOR_SIGNALING_PATHWAY	Details ...	19	-0.46375832	-2.4356756	2.01E-04	0.064723685	0.3678	3522	tags=79%, list=33%, signal=117%
Control	GO_RESPONSE_TO_OXYGEN_LEVELS	GO_RESPONSE_TO_OXYGEN_LEVELS	Details ...	215	-0.1427121	-2.421527	0	0.064865656	0.399	5414	tags=64%, list=50%, signal=126%
Control	GO_POSITIVE_REGULATION_OF_CELLULAR_PROTEIN_CATABOLIC_PROCESS	GO_POSITIVE_REGULATION_OF_CELLULAR_PROTEIN_CATABOLIC_PROCESS	Details ...	168	-0.16000773	-2.4052527	3.92E-04	0.066752285	0.4378	5427	tags=66%, list=50%, signal=131%
Control	GO_REGULATION_OF_OSTEOBLAST_PROLIFERATION	GO_REGULATION_OF_OSTEOBLAST_PROLIFERATION	Details ...	16	-0.49485698	-2.3929224	1.98E-04	0.066878654	0.4675	4108	tags=88%, list=38%, signal=141%
Control	GO_RESPONSE_TO_WOUNDING	GO_RESPONSE_TO_WOUNDING	Details ...	302	-0.119157605	-2.370574	2.01E-04	0.0724229	0.5233	5429	tags=62%, list=50%, signal=121%
Control	GO_RESPONSE_TO_AMPHETAMINE	GO_RESPONSE_TO_AMPHETAMINE	Details ...	12	-0.5631247	-2.3656185	1.98E-04	0.069888644	0.5366	3820	tags=92%, list=35%, signal=142%
Control	GO_REGULATION_OF_RYANODINE_SENSITIVE_CALCIUM_RELEASE_CHANNEL_ACTIVITY	GO_REGULATION_OF_RYANODINE_SENSITIVE_CALCIUM_RELEASE_CHANNEL_ACTIVITY	Details ...	16	-0.49226806	-2.3648748	4.01E-04	0.06558106	0.5391	2788	tags=75%, list=26%, signal=101%
Control	GO_REGULATION_OF_ESTABLISHMENT_OF_PROTEIN_LOCALIZATION_TO_PLASMA_MEMBRANE	GO_REGULATION_OF_ESTABLISHMENT_OF_PROTEIN_LOCALIZATION_TO_PLASMA_MEMBRANE	Details ...	35	-0.3349354	-2.3531888	9.97E-04	0.06711119	0.5713	3179	tags=63%, list=29%, signal=89%
Control	GO_ERAD_PATHWAY	GO_ERAD_PATHWAY	Details ...	66	-0.24454916	-2.3434305	3.98E-04	0.067773856	0.5968	6366	tags=83%, list=59%, signal=202%
Control	GO_GLYCOPROTEIN_METABOLIC_PROCESS	GO_GLYCOPROTEIN_METABOLIC_PROCESS	Details ...	214	-0.13705572	-2.329854	4.03E-04	0.070287034	0.6297	4599	tags=56%, list=43%, signal=96%
Control	GO_STEROL_HOMEOSTASIS	GO_STEROL_HOMEOSTASIS	Details ...	28	-0.36869892	-2.322855	9.93E-04	0.06997274	0.649	4508	tags=79%, list=42%, signal=135%
Control	GO_REGULATION_OF_COAGULATION	GO_REGULATION_OF_COAGULATION	Details ...	42	-0.3007701	-2.3128471	5.96E-04	0.07118983	0.6721	6013	tags=86%, list=56%, signal=193%
Control	GO_ER_ASSOCIATED_UBIQUITIN_DEPENDENT_PROTEIN_CATABOLIC_PROCESS	GO_ER_ASSOCIATED_UBIQUITIN_DEPENDENT_PROTEIN_CATABOLIC_PROCESS	Details ...	54	-0.2671938	-2.3096974	6.05E-04	0.06952089	0.6822	4922	tags=72%, list=46%, signal=132%
Control	GO_REGULATION_OF_MULTICELLULAR_ORGANISMAL_METABOLIC_PROCESS	GO_REGULATION_OF_MULTICELLULAR_ORGANISMAL_METABOLIC_PROCESS	Details ...	21	-0.4173591	-2.2949684	7.87E-04	0.07355646	0.7212	3725	tags=76%, list=35%, signal=116%
Control	GO_REGULATION_OF_IMMUNE_RESPONSE	GO_REGULATION_OF_IMMUNE_RESPONSE	Details ...	428	-0.097438835	-2.285006	3.94E-04	0.075223625	0.743	4056	tags=47%, list=38%, signal=72%
Control	GO_ALCOHOL_METABOLIC_PROCESS	GO_ALCOHOL_METABOLIC_PROCESS	Details ...	203	-0.13646716	-2.2616181	0.001807592	0.08546926	0.7969	3869	tags=49%, list=36%, signal=75%
Control	GO_WOUND_HEALING	GO_WOUND_HEALING	Details ...	254	-0.12152488	-2.2480228	0.002194733	0.089819	0.8283	5429	tags=62%, list=50%, signal=122%
Control	GO_MEMBRANE_LIPID_METABOLIC_PROCESS	GO_MEMBRANE_LIPID_METABOLIC_PROCESS	Details ...	125	-0.17094159	-2.2362945	0.001209677	0.093764186	0.8518	3700	tags=51%, list=34%, signal=77%
Control	GO_POSITIVE_REGULATION_OF_PROTEOLYSIS	GO_POSITIVE_REGULATION_OF_PROTEOLYSIS	Details ...	278	-0.11536609	-2.2288485	0.001009897	0.09506691	0.865	5383	tags=61%, list=50%, signal=119%
Control	GO_POSITIVE_REGULATION_OF_NITRIC_OXIDE_SYNTHASE_ACTIVITY	GO_POSITIVE_REGULATION_OF_NITRIC_OXIDE_SYNTHASE_ACTIVITY	Details ...	13	-0.50872797	-2.2072685	0.001208459	0.10606159	0.9025	5305	tags=100%, list=49%, signal=197%
Control	GO_POSITIVE_REGULATION_OF_PROTEIN_CATABOLIC_PROCESS	GO_POSITIVE_REGULATION_OF_PROTEIN_CATABOLIC_PROCESS	Details ...	218	-0.1300091	-2.2050629	0.002021836	0.104033284	0.9058	5305	tags=62%, list=49%, signal=119%
Control	GO_LEUKOCYTE_MIGRATION	GO_LEUKOCYTE_MIGRATION	Details ...	103	-0.1862114	-2.1968508	0.001422186	0.106228635	0.9167	4503	tags=60%, list=42%, signal=102%
Control	GO_MIDBRAIN_DEVELOPMENT	GO_MIDBRAIN_DEVELOPMENT	Details ...	53	-0.2569449	-2.1951497	0.0012	0.10407954	0.9187	5789	tags=79%, list=54%, signal=170%
Control	GO_REGULATION_OF_CELLULAR_PROTEIN_CATABOLIC_PROCESS	GO_REGULATION_OF_CELLULAR_PROTEIN_CATABOLIC_PROCESS	Details ...	236	-0.123811394	-2.1928704	0.0013947	0.10235282	0.922	5366	tags=62%, list=50%, signal=120%
Control	GO_REGULATION_OF_PHOSPHOLIPASE_ACTIVITY	GO_REGULATION_OF_PHOSPHOLIPASE_ACTIVITY	Details ...	31	-0.3308642	-2.1879375	0.00201005	0.10246353	0.9278	4096	tags=71%, list=38%, signal=114%
Control	GO_MEMBRANE_LIPID_BIOSYNTHETIC_PROCESS	GO_MEMBRANE_LIPID_BIOSYNTHETIC_PROCESS	Details ...	73	-0.21825206	-2.1825874	0.001619433	0.10306146	0.9348	4606	tags=64%, list=43%, signal=112%
Control	GO_POSITIVE_REGULATION_OF_PHOSPHOLIPASE_ACTIVITY	GO_POSITIVE_REGULATION_OF_PHOSPHOLIPASE_ACTIVITY	Details ...	24	-0.3710614	-2.179663	0.002011668	0.10211537	0.9386	4096	tags=75%, list=38%, signal=121%
Control	GO_LIPID_BIOSYNTHETIC_PROCESS	GO_LIPID_BIOSYNTHETIC_PROCESS	Details ...	332	-0.104347	-2.1665797	0.001596169	0.10818416	0.9518	5796	tags=64%, list=54%, signal=134%
