# Supplementary material for: Mammalian Hbs1L deficiency causes congenital anomalies and developmental delay associated with Pelota depletion and 80S monosome accumulation
Source: PLoS Genet. 2019 Feb 1;15(2):e1007917. doi: 10.1371/journal.pgen.1007917 (PMC6373978; doi:10.1371/journal.pgen.1007917)
Supplement: S4 Table — (CSV) [file pgen.1007917.s008.csv]

Enriched in	NAME	GS<br> follow link to MSigDB	GS DETAILS	SIZE	ES	NES	NOM p-val	FDR q-val	FWER p-val	RANK AT MAX	LEADING EDGE
Patient	GO_CYTOSOLIC_RIBOSOME	GO_CYTOSOLIC_RIBOSOME	Details ...	96	0.7848964	8.936713	0	0	0	372	tags=81%, list=3%, signal=83%
Patient	GO_RIBOSOMAL_SUBUNIT	GO_RIBOSOMAL_SUBUNIT	Details ...	146	0.5065132	7.168105	0	0	0	372	tags=53%, list=3%, signal=55%
Patient	GO_CYTOSOLIC_LARGE_RIBOSOMAL_SUBUNIT	GO_CYTOSOLIC_LARGE_RIBOSOMAL_SUBUNIT	Details ...	55	0.80588263	7.0356474	0	0	0	372	tags=84%, list=3%, signal=86%
Patient	GO_CYTOSOLIC_PART	GO_CYTOSOLIC_PART	Details ...	170	0.45455685	6.900401	0	0	0	376	tags=48%, list=3%, signal=49%
Patient	GO_RIBOSOME	GO_RIBOSOME	Details ...	196	0.3960773	6.429412	0	0	0	372	tags=42%, list=3%, signal=43%
Patient	GO_CYTOSOLIC_SMALL_RIBOSOMAL_SUBUNIT	GO_CYTOSOLIC_SMALL_RIBOSOMAL_SUBUNIT	Details ...	36	0.8468746	5.9964814	0	0	0	183	tags=86%, list=2%, signal=87%
Patient	GO_LARGE_RIBOSOMAL_SUBUNIT	GO_LARGE_RIBOSOMAL_SUBUNIT	Details ...	87	0.50802535	5.554476	0	0	0	1382	tags=63%, list=13%, signal=72%
Patient	GO_SMALL_RIBOSOMAL_SUBUNIT	GO_SMALL_RIBOSOMAL_SUBUNIT	Details ...	59	0.5210189	4.7347455	0	0	0	260	tags=54%, list=2%, signal=55%
Patient	GO_EUKARYOTIC_TRANSLATION_INITIATION_FACTOR_3_COMPLEX	GO_EUKARYOTIC_TRANSLATION_INITIATION_FACTOR_3_COMPLEX	Details ...	14	0.7014181	3.195298	0	1.16E-05	1.00E-04	1688	tags=86%, list=16%, signal=101%
Patient	GO_TRANSLATION_PREINITIATION_COMPLEX	GO_TRANSLATION_PREINITIATION_COMPLEX	Details ...	15	0.6442608	3.0048873	0	7.18E-05	7.00E-04	1688	tags=80%, list=16%, signal=95%
Patient	GO_CELL_SUBSTRATE_JUNCTION	GO_CELL_SUBSTRATE_JUNCTION	Details ...	356	0.11973884	2.6072853	1.99E-04	0.001738687	0.0185	689	tags=18%, list=6%, signal=19%
Patient	GO_SPLICEOSOMAL_COMPLEX	GO_SPLICEOSOMAL_COMPLEX	Details ...	153	0.1812093	2.588469	0	0.001834488	0.0213	6530	tags=78%, list=61%, signal=196%
Patient	GO_ANCHORING_JUNCTION	GO_ANCHORING_JUNCTION	Details ...	403	0.11245428	2.5865033	0	0.001700845	0.0214	892	tags=19%, list=8%, signal=20%
Patient	GO_CATALYTIC_STEP_2_SPLICEOSOME	GO_CATALYTIC_STEP_2_SPLICEOSOME	Details ...	79	0.2182894	2.2823968	8.03E-04	0.014497078	0.1804	6944	tags=86%, list=64%, signal=240%
Patient	GO_U2_TYPE_PRESPLICEOSOME	GO_U2_TYPE_PRESPLICEOSOME	Details ...	15	0.46298295	2.1606107	0.002188619	0.03062672	0.3617	3640	tags=80%, list=34%, signal=121%
Patient	GO_NUCLEAR_BODY	GO_NUCLEAR_BODY	Details ...	296	0.10870089	2.1452816	0.0042	0.031629782	0.392	5562	tags=62%, list=52%, signal=125%
Patient	GO_GAMMA_TUBULIN_COMPLEX	GO_GAMMA_TUBULIN_COMPLEX	Details ...	19	0.40351367	2.0909007	0.002625732	0.042364985	0.5073	4736	tags=84%, list=44%, signal=150%
Patient	GO_RIBONUCLEOPROTEIN_GRANULE	GO_RIBONUCLEOPROTEIN_GRANULE	Details ...	108	0.17280339	2.0863633	0.003618818	0.0411553	0.5162	7240	tags=84%, list=67%, signal=254%
Patient	GO_AXONAL_GROWTH_CONE	GO_AXONAL_GROWTH_CONE	Details ...	11	0.4870962	1.96619	0.007422267	0.07972212	0.7756	5535	tags=100%, list=51%, signal=205%
Patient	GO_OUTER_MITOCHONDRIAL_MEMBRANE_PROTEIN_COMPLEX	GO_OUTER_MITOCHONDRIAL_MEMBRANE_PROTEIN_COMPLEX	Details ...	10	0.50843775	1.9654412	0.004859283	0.07603827	0.7769	3148	tags=80%, list=29%, signal=113%
Patient	GO_PRESPLICEOSOME	GO_PRESPLICEOSOME	Details ...	20	0.36301216	1.963155	0.005584364	0.073359795	0.7817	3640	tags=70%, list=34%, signal=105%
Patient	GO_SMALL_NUCLEAR_RIBONUCLEOPROTEIN_COMPLEX	GO_SMALL_NUCLEAR_RIBONUCLEOPROTEIN_COMPLEX	Details ...	57	0.22004901	1.9500425	0.007455168	0.07560194	0.8071	6530	tags=82%, list=61%, signal=208%
Patient	GO_NUCLEAR_SPECK	GO_NUCLEAR_SPECK	Details ...	168	0.12817779	1.926555	0.009919029	0.08298191	0.8487	4415	tags=54%, list=41%, signal=89%
Patient	GO_COSTAMERE	GO_COSTAMERE	Details ...	16	0.39114308	1.883959	0.010115314	0.101232804	0.9126	1853	tags=56%, list=17%, signal=68%
Control	GO_SIDE_OF_MEMBRANE	GO_SIDE_OF_MEMBRANE	Details ...	189	-0.24113728	-3.8460302	0	0	0	3494	tags=56%, list=32%, signal=82%
Control	GO_EXTERNAL_SIDE_OF_PLASMA_MEMBRANE	GO_EXTERNAL_SIDE_OF_PLASMA_MEMBRANE	Details ...	79	-0.33675924	-3.5007799	0	0	0	3494	tags=66%, list=32%, signal=97%
Control	GO_MEMBRANE_MICRODOMAIN	GO_MEMBRANE_MICRODOMAIN	Details ...	176	-0.2101544	-3.2128544	0	0	0	4450	tags=62%, list=41%, signal=104%
Control	GO_CELL_SURFACE	GO_CELL_SURFACE	Details ...	322	-0.14086837	-2.8965123	0	2.89E-04	0.0012	3584	tags=47%, list=33%, signal=68%
Control	GO_ENDOSOMAL_PART	GO_ENDOSOMAL_PART	Details ...	306	-0.12884119	-2.5847566	1.99E-04	0.003773605	0.0193	6756	tags=75%, list=63%, signal=196%
Control	GO_ENDOPLASMIC_RETICULUM_LUMEN	GO_ENDOPLASMIC_RETICULUM_LUMEN	Details ...	123	-0.19618513	-2.5413628	0	0.004317037	0.0265	5186	tags=67%, list=48%, signal=129%
Control	GO_VACUOLAR_PART	GO_VACUOLAR_PART	Details ...	497	-0.098408654	-2.4891965	0	0.005512265	0.0389	6756	tags=72%, list=63%, signal=184%
Control	GO_EARLY_ENDOSOME	GO_EARLY_ENDOSOME	Details ...	198	-0.14861606	-2.411465	6.02E-04	0.008871482	0.0705	6379	tags=74%, list=59%, signal=177%
Control	GO_HETEROTRIMERIC_G_PROTEIN_COMPLEX	GO_HETEROTRIMERIC_G_PROTEIN_COMPLEX	Details ...	14	-0.5343645	-2.4021735	4.04E-04	0.008541643	0.0763	3489	tags=86%, list=32%, signal=127%
Control	GO_ROUGH_ENDOPLASMIC_RETICULUM	GO_ROUGH_ENDOPLASMIC_RETICULUM	Details ...	41	-0.31074286	-2.352156	0	0.011355167	0.11	3764	tags=66%, list=35%, signal=101%
Control	GO_LATE_ENDOSOME	GO_LATE_ENDOSOME	Details ...	145	-0.16848837	-2.3471892	4.02E-04	0.010635288	0.1134	6017	tags=72%, list=56%, signal=162%
Control	GO_PIGMENT_GRANULE	GO_PIGMENT_GRANULE	Details ...	84	-0.21375163	-2.2903607	8.00E-04	0.014735972	0.1671	4646	tags=64%, list=43%, signal=112%
Control	GO_ENDOPLASMIC_RETICULUM_GOLGI_INTERMEDIATE_COMPARTMENT_MEMBRANE	GO_ENDOPLASMIC_RETICULUM_GOLGI_INTERMEDIATE_COMPARTMENT_MEMBRANE	Details ...	47	-0.27512923	-2.231028	0.001193792	0.020185418	0.238	2324	tags=49%, list=22%, signal=62%
Control	GO_VACUOLAR_MEMBRANE	GO_VACUOLAR_MEMBRANE	Details ...	429	-0.09355505	-2.2144938	0.0013947	0.021250905	0.2656	7151	tags=75%, list=66%, signal=215%
Control	GO_MIDBODY	GO_MIDBODY	Details ...	113	-0.17841937	-2.2126122	2.01E-04	0.02011428	0.2683	4777	tags=62%, list=44%, signal=110%
Control	GO_GOLGI_MEMBRANE	GO_GOLGI_MEMBRANE	Details ...	494	-0.086438745	-2.176742	0.001404776	0.023843668	0.327	7057	tags=74%, list=65%, signal=203%
Control	GO_GOLGI_CISTERNA	GO_GOLGI_CISTERNA	Details ...	64	-0.23227884	-2.1740234	0.001202887	0.022897437	0.3322	5093	tags=70%, list=47%, signal=132%
Control	GO_UBIQUITIN_LIGASE_COMPLEX	GO_UBIQUITIN_LIGASE_COMPLEX	Details ...	213	-0.12602101	-2.1284964	0.001578221	0.029177403	0.4202	5807	tags=66%, list=54%, signal=141%
Control	GO_SPINDLE_MIDZONE	GO_SPINDLE_MIDZONE	Details ...	24	-0.35640314	-2.101181	0.002192108	0.033200018	0.4799	4703	tags=79%, list=44%, signal=140%
Control	GO_SECRETORY_GRANULE_MEMBRANE	GO_SECRETORY_GRANULE_MEMBRANE	Details ...	34	-0.29945055	-2.0807347	0.00281181	0.036156263	0.5272	2808	tags=56%, list=26%, signal=75%
Control	GO_GOLGI_CISTERNA_MEMBRANE	GO_GOLGI_CISTERNA_MEMBRANE	Details ...	50	-0.24892947	-2.0726798	0.003853955	0.03615649	0.542	5093	tags=72%, list=47%, signal=136%
Control	GO_INTRINSIC_COMPONENT_OF_ENDOPLASMIC_RETICULUM_MEMBRANE	GO_INTRINSIC_COMPONENT_OF_ENDOPLASMIC_RETICULUM_MEMBRANE	Details ...	93	-0.18238431	-2.0675628	0.004220257	0.035598397	0.5526	3037	tags=46%, list=28%, signal=64%
Control	GO_LATE_ENDOSOME_MEMBRANE	GO_LATE_ENDOSOME_MEMBRANE	Details ...	74	-0.20427121	-2.0487359	0.004163363	0.038189773	0.5965	6265	tags=78%, list=58%, signal=186%
Control	GO_ENDOPLASMIC_RETICULUM_GOLGI_INTERMEDIATE_COMPARTMENT	GO_ENDOPLASMIC_RETICULUM_GOLGI_INTERMEDIATE_COMPARTMENT	Details ...	78	-0.19624428	-2.0197096	0.005422776	0.043765895	0.6602	2324	tags=41%, list=22%, signal=52%
Control	GO_ENDOPLASMIC_RETICULUM_SUBCOMPARTMENT	GO_ENDOPLASMIC_RETICULUM_SUBCOMPARTMENT	Details ...	12	-0.4780119	-2.012318	0.005095801	0.04402024	0.6776	2041	tags=67%, list=19%, signal=82%
Control	GO_SECRETORY_GRANULE	GO_SECRETORY_GRANULE	Details ...	147	-0.14364322	-2.009681	0.004798081	0.042923518	0.6819	6102	tags=71%, list=57%, signal=161%
Control	GO_CYTOPLASMIC_SIDE_OF_MEMBRANE	GO_CYTOPLASMIC_SIDE_OF_MEMBRANE	Details ...	99	-0.171703	-2.0003436	0.00675005	0.043738835	0.703	4266	tags=57%, list=40%, signal=93%
Control	GO_BLOOD_MICROPARTICLE	GO_BLOOD_MICROPARTICLE	Details ...	39	-0.26673207	-1.9729743	0.005219835	0.049867507	0.7601	2112	tags=46%, list=20%, signal=57%
Control	GO_SCF_UBIQUITIN_LIGASE_COMPLEX	GO_SCF_UBIQUITIN_LIGASE_COMPLEX	Details ...	27	-0.300814	-1.876675	0.0096	0.08273875	0.9161	2756	tags=56%, list=26%, signal=74%
Control	GO_EXTRINSIC_COMPONENT_OF_CYTOPLASMIC_SIDE_OF_PLASMA_MEMBRANE	GO_EXTRINSIC_COMPONENT_OF_CYTOPLASMIC_SIDE_OF_PLASMA_MEMBRANE	Details ...	50	-0.22244294	-1.8522586	0.008706216	0.09189667	0.9403	3652	tags=56%, list=34%, signal=84%
Control	GO_PLASMA_MEMBRANE_RAFT	GO_PLASMA_MEMBRANE_RAFT	Details ...	57	-0.2052154	-1.8335625	0.013110846	0.098386094	0.956	4421	tags=61%, list=41%, signal=104%
Control	GO_ORGANELLE_SUBCOMPARTMENT	GO_ORGANELLE_SUBCOMPARTMENT	Details ...	224	-0.10586727	-1.8307863	0.014385615	0.09677686	0.9578	5093	tags=58%, list=47%, signal=107%
Control	GO_GOLGI_STACK	GO_GOLGI_STACK	Details ...	92	-0.16123576	-1.8143924	0.01679482	0.10262959	0.969	4958	tags=62%, list=46%, signal=114%
Control	GO_PLASMA_MEMBRANE_PROTEIN_COMPLEX	GO_PLASMA_MEMBRANE_PROTEIN_COMPLEX	Details ...	218	-0.10519373	-1.7967114	0.01604596	0.109284535	0.9779	7150	tags=77%, list=66%, signal=223%
Control	GO_CYTOPLASMIC_VESICLE_PART	GO_CYTOPLASMIC_VESICLE_PART	Details ...	336	-0.08528252	-1.791298	0.016363636	0.10917418	0.98	4309	tags=48%, list=40%, signal=78%
Control	GO_EARLY_ENDOSOME_MEMBRANE	GO_EARLY_ENDOSOME_MEMBRANE	Details ...	78	-0.17150746	-1.7886723	0.017888736	0.107655	0.9818	3833	tags=53%, list=36%, signal=81%
Control	GO_CALCIUM_CHANNEL_COMPLEX	GO_CALCIUM_CHANNEL_COMPLEX	Details ...	22	-0.3170709	-1.7824697	0.018921096	0.10837943	0.9835	7372	tags=100%, list=68%, signal=315%
